# Supplementary material for: 5-Fluoro-1-(4-meth­oxy­benz­yl)indoline-2,3-dione
Source: Acta Crystallogr Sect E Struct Rep Online. 2011 Jun 30;67(Pt 7):o1834. doi: 10.1107/S1600536811023488 (PMC3151828; doi:10.1107/S1600536811023488)
Supplement: Supplementary file 2 [file e-67-o1834-Isup2.hkl]

# 
# h,k,l, Fc-squared, Fo-squared, sigma(Fo-squared) and status flag 
# 
data_I
_shelx_title ' 1 in Pbca' 
_shelx_refln_list_code          4 
_shelx_F_calc_maximum      134.48 
_exptl_crystal_F_000      1184.00 
_reflns_d_resolution_high  0.7594 
 
loop_ 
 _symmetry_equiv_pos_as_xyz 
 'x, y, z' 
 '-x+1/2, -y, z+1/2' 
 '-x, y+1/2, -z+1/2' 
 'x+1/2, -y+1/2, -z' 
 '-x, -y, -z' 
 'x-1/2, y, -z-1/2' 
 'x, -y-1/2, z-1/2' 
 '-x-1/2, y-1/2, z' 
 
_cell_length_a    17.7789 
_cell_length_b     7.1575 
_cell_length_c    21.3062 
_cell_angle_alpha  90.000 
_cell_angle_beta   90.000 
_cell_angle_gamma  90.000 
 
_shelx_F_squared_multiplier     1.000 
 
loop_ 
 _refln_index_h 
 _refln_index_k 
 _refln_index_l 
 _refln_F_squared_calc 
 _refln_F_squared_meas 
 _refln_F_squared_sigma 
 _refln_observed_status 
   8   0   0     2916.74     3147.42    105.70 o 
  10   0   0      340.83      358.13     17.78 o 
  12   0   0      635.15      764.13     29.81 o 
  14   0   0     4128.70     3990.31    111.79 o 
  16   0   0      845.58      774.46     60.75 o 
  20   0   0      572.59      737.23     42.75 o 
  22   0   0        9.72       -3.39     22.09 o 
   6   1   0      177.11      160.90     11.10 o 
   8   1   0      396.25      404.66     13.11 o 
  10   1   0     3920.87     4131.19     73.31 o 
  12   1   0     2794.49     2826.31     58.66 o 
  14   1   0      330.79      381.87     26.82 o 
  16   1   0      181.98      191.59     15.16 o 
  18   1   0      284.72      371.06     29.22 o 
  20   1   0        7.09        7.38     12.31 o 
  22   1   0       30.72       19.45     15.58 o 
   4   2   0     8717.35     8074.42    175.41 o 
   6   2   0      275.04      296.34     11.99 o 
   8   2   0     5159.76     5345.73     99.25 o 
  10   2   0      105.68       97.69      7.04 o 
  12   2   0      911.52     1009.71     26.62 o 
  14   2   0      889.71      864.82     31.96 o 
  16   2   0     1514.17     1520.04     58.98 o 
  18   2   0        8.71        3.13     11.48 o 
  20   2   0        0.06        5.36     13.31 o 
  22   2   0       15.32       33.21     14.63 o 
   2   3   0      190.37      213.87      9.34 o 
   4   3   0      475.44      452.90     14.28 o 
   6   3   0       18.85       22.86      5.29 o 
   8   3   0      273.50      287.67     12.29 o 
  10   3   0     1479.17     1528.40     40.12 o 
  12   3   0      393.94      376.25     18.85 o 
  14   3   0       64.36       64.90     11.52 o 
  16   3   0       14.63        4.41     14.75 o 
  18   3   0       46.01       51.47     13.22 o 
  20   3   0        0.70      -10.75     13.33 o 
  22   3   0       26.52       39.93     21.55 o 
   0   4   0     6513.11     6445.89    169.12 o 
   2   4   0      545.65      566.55     17.74 o 
   4   4   0      466.40      465.88     14.50 o 
   6   4   0      311.45      321.31     13.50 o 
   8   4   0      220.45      240.82     12.93 o 
  10   4   0        3.47        3.32      5.03 o 
  12   4   0       21.03       26.38      6.93 o 
  14   4   0       77.27       60.43     14.81 o 
  16   4   0      233.55      277.61     60.22 o 
  18   4   0        1.53       11.85     13.07 o 
  20   4   0        2.12        2.03     13.63 o 
   2   5   0        2.93       -0.84      4.16 o 
   4   5   0        1.45       -3.48      4.71 o 
   6   5   0      450.20      473.14     18.48 o 
   8   5   0      146.47      152.47     11.81 o 
  10   5   0        7.06       -2.25      6.05 o 
  12   5   0       89.35       68.72     16.37 o 
  14   5   0        0.93       -0.20     10.96 o 
  16   5   0       52.90       77.07     17.44 o 
  18   5   0        9.55       16.96     14.33 o 
   0   6   0     1010.19     1026.16     50.03 o 
   2   6   0        8.01        1.18     12.03 o 
   4   6   0      464.67      458.26     19.02 o 
   6   6   0       16.06       21.77      7.30 o 
   8   6   0        2.14       -1.77      7.39 o 
  10   6   0        4.68       20.98     10.11 o 
  12   6   0        3.56       -4.37      8.61 o 
  14   6   0       12.94       22.23     15.17 o 
  16   6   0       19.43       23.37     15.02 o 
  18   6   0        4.52      -15.46     17.51 o 
   2   7   0        0.72        2.77     12.71 o 
   4   7   0        0.04       -5.99     11.25 o 
   6   7   0       12.05       13.22      9.69 o 
   8   7   0        0.05       -0.78      9.19 o 
  10   7   0       20.10        8.30      9.06 o 
  12   7   0        0.04        1.42      8.57 o 
  14   7   0       14.63       10.35     14.53 o 
   0   8   0       49.12       59.86     27.26 o 
   2   8   0        2.22       -7.92     14.74 o 
   4   8   0        4.17        2.34     20.04 o 
   6   8   0        5.21       10.91     13.36 o 
   8   8   0       42.95       39.48     14.26 o 
  10   8   0        5.63       -3.51     12.12 o 
  12   8   0       12.46       13.29     11.94 o 
   2   9   0        0.02        5.91     18.79 o 
   4   9   0        0.12        0.00     17.38 o 
   6   9   0       39.37       41.67     22.14 o 
   5   1   1        0.78        3.13      4.01 o 
   6   1   1      207.51      217.63     11.57 o 
   7   1   1      951.35      933.43     18.13 o 
   8   1   1        1.45        2.39      2.32 o 
   9   1   1      407.35      414.52      8.79 o 
  10   1   1      185.91      191.90      6.83 o 
  11   1   1       64.60       77.50      4.62 o 
  12   1   1        9.18        6.15      2.78 o 
  13   1   1       59.65       71.52      5.19 o 
  14   1   1        0.20        8.23      3.84 o 
  15   1   1       15.01       13.07      4.44 o 
  16   1   1       55.30       56.67      7.01 o 
  17   1   1       27.55       20.05      8.27 o 
  18   1   1      102.09       98.08     13.58 o 
  19   1   1        4.88       -7.61      7.61 o 
  20   1   1       11.30        5.65      9.00 o 
  21   1   1       10.14        1.83      9.24 o 
  22   1   1       35.01       28.28     13.49 o 
  23   1   1        1.07        7.24     14.94 o 
   3   2   1       12.02        7.88      4.74 o 
   4   2   1     1646.70     1525.55     29.41 o 
   5   2   1      316.22      299.51      8.82 o 
   6   2   1      229.70      214.11      8.42 o 
   7   2   1       37.11       41.01      3.85 o 
   8   2   1     2171.78     2237.43     33.98 o 
   9   2   1     1551.70     1553.79     24.34 o 
  10   2   1        0.94        2.51      2.69 o 
  11   2   1      365.48      388.05     10.12 o 
  12   2   1      405.98      432.85     11.44 o 
  13   2   1      399.10      427.67     13.28 o 
  14   2   1       60.68       63.56      6.16 o 
  15   2   1      511.24      543.15     20.25 o 
  16   2   1        3.32        0.12      6.58 o 
  17   2   1       21.94       12.20      8.69 o 
  18   2   1        1.55        3.87      7.95 o 
  19   2   1        0.36        1.34      7.28 o 
  20   2   1        0.01        1.03      9.04 o 
  21   2   1        0.15       -3.78      9.12 o 
  22   2   1        0.21       -5.09      9.12 o 
   1   3   1     2539.44     2463.25     34.34 o 
   2   3   1      132.39      131.37      5.11 o 
   3   3   1      206.77      195.86      6.41 o 
   4   3   1      391.45      416.00      9.67 o 
   5   3   1       78.62       72.09      4.70 o 
   6   3   1       19.43       11.82      3.02 o 
   7   3   1      138.36      162.63      8.29 o 
   8   3   1        0.51       -0.79      3.19 o 
   9   3   1      238.49      269.18     12.10 o 
  10   3   1       57.25       59.86      4.99 o 
  11   3   1        6.44        0.75      3.46 o 
  12   3   1        1.64        4.39      3.54 o 
  13   3   1       39.64       26.13      6.50 o 
  14   3   1       20.00       27.28      5.43 o 
  15   3   1        5.76        9.47      5.75 o 
  16   3   1        5.50        3.23      7.94 o 
  17   3   1      157.40      146.77     16.01 o 
  18   3   1        1.89       -7.83      7.83 o 
  19   3   1       42.74       46.17     10.63 o 
  20   3   1        3.70        2.76      8.63 o 
  21   3   1        0.22       -4.80      9.29 o 
  22   3   1        5.08       10.41     10.56 o 
   0   4   1       66.37       81.66      6.74 o 
   1   4   1     1966.61     1950.07     26.07 o 
   2   4   1      104.44      109.90      5.21 o 
   3   4   1      177.06      172.99      6.75 o 
   4   4   1        4.84        1.86      2.62 o 
   5   4   1       73.26       66.35      4.82 o 
   6   4   1       13.21       21.44      3.99 o 
   7   4   1      366.54      369.20     10.81 o 
   8   4   1       13.50       14.20      3.83 o 
   9   4   1      235.52      235.79     11.01 o 
  10   4   1       18.55       11.87      3.99 o 
  11   4   1        9.90       13.68      4.22 o 
  12   4   1        8.86        4.83      4.07 o 
  13   4   1       61.12       56.52      6.78 o 
  14   4   1        1.02       -0.93      6.56 o 
  15   4   1      769.06      842.60     33.87 o 
  16   4   1       12.83        4.60      8.56 o 
  17   4   1       44.14       22.01      8.68 o 
  18   4   1        1.52       -0.19      8.06 o 
  19   4   1       12.90       26.63     10.35 o 
  20   4   1        6.29       -1.08      9.26 o 
  21   4   1        1.96      -10.18     10.18 o 
   1   5   1      421.21      439.60     13.28 o 
   2   5   1      137.83      139.33      6.48 o 
   3   5   1      266.04      263.87      8.87 o 
   4   5   1       63.50       71.60      6.65 o 
   5   5   1       61.09       63.11      6.36 o 
   6   5   1        1.37        0.18      3.57 o 
   7   5   1      948.56     1017.67     20.24 o 
   8   5   1        6.83        3.88      4.04 o 
   9   5   1       69.44       81.28      7.39 o 
  10   5   1       57.31       32.74      5.38 o 
  11   5   1       44.38       43.34      7.78 o 
  12   5   1        6.59        0.62      5.09 o 
  13   5   1      145.82      159.76     14.43 o 
  14   5   1        0.44       -4.72      6.26 o 
  15   5   1        2.50       -7.43      7.67 o 
  16   5   1        0.05       -4.62      8.37 o 
  17   5   1      146.22      114.26     14.42 o 
  18   5   1        1.91       -5.82      9.40 o 
  19   5   1       12.91       18.88     11.46 o 
   0   6   1        0.02        7.71      6.89 o 
   1   6   1        7.13        1.37      4.88 o 
   2   6   1       27.18       24.48      5.30 o 
   3   6   1       36.76       51.28      7.11 o 
   4   6   1       10.60        7.56      4.59 o 
   5   6   1       56.03       47.93      5.64 o 
   6   6   1       93.13      103.13      7.44 o 
   7   6   1       78.67       95.76      7.71 o 
   8   6   1        4.41        4.46      5.63 o 
   9   6   1       10.41        7.36      6.09 o 
  10   6   1        1.64        5.14      5.51 o 
  11   6   1        3.12       -5.61      5.61 o 
  12   6   1        0.08       -5.60      5.60 o 
  13   6   1        0.46       -5.46      6.75 o 
  14   6   1       25.73       10.18      8.12 o 
  15   6   1      187.45      197.33     21.55 o 
  16   6   1        4.69        6.90      9.91 o 
  17   6   1       18.88        8.98     10.87 o 
  18   6   1        1.17       -6.23     20.02 o 
   1   7   1       24.39       22.99      9.72 o 
   2   7   1      628.01      669.67     36.05 o 
   3   7   1       69.50       38.41     15.35 o 
   4   7   1        1.32        9.64      8.90 o 
   5   7   1      164.86      166.05     14.29 o 
   6   7   1        0.17        1.91      6.38 o 
   7   7   1      264.37      243.02     14.87 o 
   8   7   1       20.23        9.01      6.86 o 
   9   7   1      120.14      109.00      9.85 o 
  10   7   1        3.03       11.29      7.01 o 
  11   7   1        1.00        1.05      6.91 o 
  12   7   1        3.78        3.59      7.06 o 
  13   7   1        1.09        7.57      8.28 o 
  14   7   1        0.94       -7.77      9.76 o 
  15   7   1       33.40       39.24     12.83 o 
   0   8   1        1.91      -12.88     12.88 o 
   1   8   1       19.75       23.06     11.86 o 
   2   8   1        5.38       11.88     11.02 o 
   3   8   1        8.97        7.62     10.89 o 
   4   8   1        3.40        5.46      8.74 o 
   5   8   1        5.02        9.40     10.04 o 
   6   8   1       15.02       12.69      8.91 o 
   7   8   1        0.00       -2.26      8.03 o 
   8   8   1        1.31       -1.59      7.54 o 
   9   8   1        0.42        0.54      8.38 o 
  10   8   1        0.05       -4.91      8.25 o 
  11   8   1        0.01        2.94      8.39 o 
  12   8   1        0.31       -7.79      8.35 o 
   1   9   1        3.30        8.04     12.14 o 
   2   9   1        3.04        2.75     12.12 o 
   3   9   1        0.97        6.42     12.65 o 
   4   9   1        5.31       13.38     13.83 o 
   5   9   1        4.51      -12.00     12.00 o 
   6   9   1        0.22       -2.59     12.83 o 
   6   0   2       60.89       34.21     10.87 o 
   7   0   2     1899.35     1746.18     44.17 o 
   8   0   2     1286.25     1248.45     30.42 o 
   9   0   2       19.29       11.39      4.16 o 
  10   0   2        5.74        7.33      4.15 o 
  11   0   2      755.34      760.52     20.33 o 
  12   0   2      225.12      248.44     14.28 o 
  13   0   2       57.35       60.63      7.62 o 
  14   0   2     1490.99     1470.47     39.60 o 
  15   0   2     1881.99     2016.20     51.23 o 
  16   0   2     2217.81     2423.87     75.73 o 
  17   0   2      639.05      746.13     70.37 o 
  18   0   2       23.86       20.84     19.95 o 
  19   0   2      277.69      379.81     27.67 o 
  20   0   2       21.75       13.16     10.79 o 
  21   0   2       49.96       41.06     11.76 o 
  22   0   2        4.24       12.52     17.34 o 
  23   0   2       51.16       93.71     27.39 o 
   5   1   2        0.42        5.01      3.46 o 
   6   1   2      416.86      381.52     10.55 o 
   7   1   2      328.93      295.20     10.12 o 
   8   1   2       16.31        7.52      3.11 o 
   9   1   2     1507.15     1565.04     24.09 o 
  10   1   2     3591.92     3846.99     50.25 o 
  11   1   2      551.72      566.71     12.25 o 
  12   1   2        0.14        1.31      2.82 o 
  13   1   2      351.44      382.99     13.40 o 
  14   1   2       18.97       15.57      4.27 o 
  15   1   2        8.01        7.98      4.18 o 
  16   1   2      403.97      438.29     18.38 o 
  17   1   2        1.60        4.35      7.30 o 
  18   1   2       38.80       43.40     13.27 o 
  19   1   2       20.04       11.06     11.18 o 
  20   1   2       23.26       14.89     10.89 o 
  21   1   2        0.40       -7.29      8.60 o 
  22   1   2       25.77       41.27     12.51 o 
  23   1   2        4.17        6.54     12.48 o 
   2   2   2      930.97      909.38     24.95 o 
   3   2   2     8225.76     7456.27    132.48 o 
   4   2   2      207.73      231.17      7.53 o 
   5   2   2     1175.36     1196.08     21.86 o 
   6   2   2       67.20       53.46      5.11 o 
   7   2   2     1453.46     1401.86     22.92 o 
   8   2   2        3.98        1.07      2.64 o 
   9   2   2      551.39      587.21     12.17 o 
  10   2   2       17.95       17.83      3.09 o 
  11   2   2        0.68        5.19      3.01 o 
  12   2   2        2.50        2.01      3.12 o 
  13   2   2       36.29       33.76      4.79 o 
  14   2   2      522.51      545.56     16.65 o 
  15   2   2     1629.72     1711.90     35.18 o 
  16   2   2      738.57      752.46     23.07 o 
  17   2   2        4.51       -6.46      6.46 o 
  18   2   2       35.60       33.25      9.09 o 
  19   2   2       17.81       19.33      9.44 o 
  20   2   2        0.72       -3.25      7.97 o 
  21   2   2        3.15       -1.57      9.16 o 
  22   2   2        0.86       -2.72     10.22 o 
   1   3   2        5.64        2.77      2.68 o 
   2   3   2      361.59      375.13      8.72 o 
   3   3   2      264.05      273.00      8.81 o 
   4   3   2      655.27      739.07     13.16 o 
   5   3   2        0.13        1.35      2.59 o 
   6   3   2     1219.06     1273.91     20.95 o 
   7   3   2      103.29       95.21      5.85 o 
   8   3   2        5.17        7.42      3.23 o 
   9   3   2      243.87      231.07     14.01 o 
  10   3   2      388.30      407.61     11.56 o 
  11   3   2       44.04       37.19      4.67 o 
  12   3   2      116.33      132.17     11.61 o 
  13   3   2      230.12      270.96     14.84 o 
  14   3   2       26.00       20.94      5.47 o 
  15   3   2        3.24        4.98      6.73 o 
  16   3   2        0.06       -0.01      7.10 o 
  17   3   2        9.10       13.81      8.01 o 
  18   3   2        1.98        2.28      8.38 o 
  19   3   2        2.10        2.36      8.70 o 
  20   3   2        0.90        5.15      9.87 o 
  21   3   2        0.02       -8.79      9.39 o 
  22   3   2        2.59        4.26     10.38 o 
   0   4   2      256.84      259.05     11.61 o 
   1   4   2     4462.54     4429.23     55.16 o 
   2   4   2      223.85      200.59      7.14 o 
   3   4   2      764.66      735.06     14.13 o 
   4   4   2      111.78      109.73      5.71 o 
   5   4   2       50.14       44.62      5.12 o 
   6   4   2       79.51       83.32      5.57 o 
   7   4   2      495.94      487.69     11.87 o 
   8   4   2      161.92      184.01      7.68 o 
   9   4   2        7.94       12.38      3.75 o 
  10   4   2        1.90        8.99      3.71 o 
  11   4   2       40.68       53.24      6.81 o 
  12   4   2       86.93      108.31      8.53 o 
  13   4   2      125.04      144.44      9.69 o 
  14   4   2       16.80        6.08      6.65 o 
  15   4   2      414.99      428.01     30.61 o 
  16   4   2       79.24       52.25     10.08 o 
  17   4   2       14.13        4.91      7.85 o 
  18   4   2       11.39       12.72      9.67 o 
  19   4   2        1.92       11.76      9.12 o 
  20   4   2        0.84       -0.97      9.08 o 
  21   4   2        1.10        4.37     11.23 o 
   1   5   2        4.66       -3.14      3.14 o 
   2   5   2       66.12       68.33      5.50 o 
   3   5   2        5.56        7.64      3.57 o 
   4   5   2        3.09       -1.27      3.27 o 
   5   5   2      113.30      127.54      6.87 o 
   6   5   2       54.77       57.44      5.58 o 
   7   5   2       89.90       98.68      7.01 o 
   8   5   2      107.11      100.27      8.44 o 
   9   5   2      124.12      129.88      8.04 o 
  10   5   2      146.52      150.05      9.12 o 
  11   5   2       48.60       35.24      5.75 o 
  12   5   2        1.27        2.27      5.79 o 
  13   5   2       48.95       57.33      9.66 o 
  14   5   2        0.79       -2.31      6.57 o 
  15   5   2        9.08        2.44      8.45 o 
  16   5   2        0.15        6.17      8.37 o 
  17   5   2        0.10        0.02      9.31 o 
  18   5   2        0.36        0.97      9.71 o 
  19   5   2        0.20        0.37     10.27 o 
   0   6   2      524.02      537.62     25.88 o 
   1   6   2      104.70       93.07     10.59 o 
   2   6   2      153.13      147.81      9.61 o 
   3   6   2      313.10      324.28     19.24 o 
   4   6   2       36.29       30.74      5.14 o 
   5   6   2       17.83       12.33      4.96 o 
   6   6   2       29.11       34.36      6.19 o 
   7   6   2        0.69        0.20      4.45 o 
   8   6   2       24.20       15.05      5.81 o 
   9   6   2       60.01       59.29      7.94 o 
  10   6   2        0.00       -5.40      5.40 o 
  11   6   2       30.68       17.78      6.87 o 
  12   6   2       18.62       30.32      7.99 o 
  13   6   2       40.47       41.50      8.90 o 
  14   6   2       29.57       37.42      8.70 o 
  15   6   2       51.67       63.39     12.35 o 
  16   6   2        4.93       10.53     10.11 o 
  17   6   2       68.08       84.66     15.05 o 
   1   7   2        2.42       10.92      8.09 o 
   2   7   2        0.65        5.11      9.03 o 
   3   7   2        0.14       -3.53      7.70 o 
   4   7   2        1.68       -8.24      8.24 o 
   5   7   2        0.34        9.22      8.75 o 
   6   7   2        1.43        6.35      6.51 o 
   7   7   2        0.02       -2.69      6.27 o 
   8   7   2        8.33        3.99      6.48 o 
   9   7   2        0.17        4.54      6.22 o 
  10   7   2        3.29        8.31      7.20 o 
  11   7   2        0.07       -1.40      6.76 o 
  12   7   2        2.45       -6.71      6.71 o 
  13   7   2        0.29       -1.22      7.94 o 
  14   7   2        6.64       -2.54      8.71 o 
  15   7   2        2.03       10.13     10.06 o 
   0   8   2       28.85       44.85     19.78 o 
   1   8   2       95.92       71.93     16.26 o 
   2   8   2        1.43        5.12     10.84 o 
   3   8   2        0.05        7.99      9.43 o 
   4   8   2       11.18       24.99     10.99 o 
   5   8   2        0.09        8.94      8.59 o 
   6   8   2        6.36       -8.00      8.00 o 
   7   8   2        3.40       13.64      9.55 o 
   8   8   2        2.30       -3.09      7.81 o 
   9   8   2        1.08        2.59      8.33 o 
  10   8   2        1.82       -3.91      7.97 o 
  11   8   2       10.98       -9.76      9.81 o 
  12   8   2        0.78        4.59      8.85 o 
   1   9   2        0.88       -1.90     11.95 o 
   2   9   2        0.92       -5.45     11.10 o 
   3   9   2        0.50      -11.90     11.90 o 
   4   9   2        1.07       23.41     14.22 o 
   5   9   2        2.03      -12.30     12.30 o 
   6   9   2        3.28        6.22     15.45 o 
   5   1   3     1236.93     1163.44     22.07 o 
   6   1   3     3446.78     3297.40     51.22 o 
   7   1   3       40.62       43.19      3.97 o 
   8   1   3     1532.95     1532.97     26.01 o 
   9   1   3       31.63       37.73      3.78 o 
  10   1   3      543.05      515.22     10.93 o 
  11   1   3       26.83       25.57      3.91 o 
  12   1   3       37.31       38.46      4.40 o 
  13   1   3        0.26       -1.77      2.96 o 
  14   1   3      305.70      311.94     10.77 o 
  15   1   3      107.56      125.75      7.65 o 
  16   1   3      135.63      135.53      8.19 o 
  17   1   3        9.75        2.41      7.58 o 
  18   1   3        6.28       -0.45      7.44 o 
  19   1   3      142.95      151.38     13.68 o 
  20   1   3        0.06       -1.15      9.00 o 
  21   1   3       17.49       12.19      9.63 o 
  22   1   3        5.11        2.87      9.72 o 
  23   1   3        3.24       -2.45     13.10 o 
   0   2   3     1203.57     1055.11     41.33 o 
   1   2   3    17058.37    15134.19    292.06 o 
   2   2   3      141.50      134.47      7.18 o 
   3   2   3        1.52        2.43      2.87 o 
   4   2   3      117.66      117.41      5.75 o 
   5   2   3      540.74      544.60     12.55 o 
   6   2   3      673.48      674.90     13.99 o 
   7   2   3       46.43       53.76      6.61 o 
   8   2   3      339.56      348.50      9.05 o 
   9   2   3       44.42       55.91      4.02 o 
  10   2   3      164.18      151.66      7.38 o 
  11   2   3      189.73      177.16      7.09 o 
  12   2   3       43.78       39.53      5.32 o 
  13   2   3        6.46        6.91      3.90 o 
  14   2   3       26.14       18.15      5.82 o 
  15   2   3      280.74      299.71     12.49 o 
  16   2   3        1.14        0.14      6.54 o 
  17   2   3       53.18       34.21      9.43 o 
  18   2   3       25.20       18.76      8.52 o 
  19   2   3        0.83       -5.02      7.66 o 
  20   2   3        0.41       -3.90      8.86 o 
  21   2   3        0.83       11.79      9.31 o 
  22   2   3        1.78        6.27     10.53 o 
   1   3   3     1674.37     1694.04     27.63 o 
   2   3   3      609.83      614.92     15.36 o 
   3   3   3       57.75       63.54      5.84 o 
   4   3   3      355.47      306.33     10.67 o 
   5   3   3       93.91      104.94      5.34 o 
   6   3   3     2087.22     2163.26     31.99 o 
   7   3   3      806.72      812.33     15.40 o 
   8   3   3      911.54      940.55     17.43 o 
   9   3   3      137.05      150.54      7.28 o 
  10   3   3       10.46        9.92      3.37 o 
  11   3   3       10.67        8.83      3.66 o 
  12   3   3       45.65       36.99      7.77 o 
  13   3   3      157.93      165.70      9.50 o 
  14   3   3      198.03      198.06     11.31 o 
  15   3   3        0.04        5.00      5.97 o 
  16   3   3       24.87       25.83      8.68 o 
  17   3   3        0.05        2.73      7.95 o 
  18   3   3        5.43       -0.57      8.21 o 
  19   3   3       25.73       14.43      9.65 o 
  20   3   3        0.14        2.07      9.51 o 
  21   3   3        0.18       -6.34     10.16 o 
  22   3   3       16.83        6.26     13.73 o 
   0   4   3      365.98      393.39     11.70 o 
   1   4   3     7543.35     7535.97     89.72 o 
   2   4   3       98.42      113.11      6.32 o 
   3   4   3      895.87      927.22     15.68 o 
   4   4   3       27.55       33.92      5.49 o 
   5   4   3      175.48      196.43     10.81 o 
   6   4   3      735.28      785.18     15.84 o 
   7   4   3      233.16      239.38      8.39 o 
   8   4   3      197.52      199.39     10.01 o 
   9   4   3      161.38      162.47      7.99 o 
  10   4   3        1.89        1.74      3.74 o 
  11   4   3      191.53      195.75     10.73 o 
  12   4   3       51.59       36.22      6.24 o 
  13   4   3      124.49      106.97     10.33 o 
  14   4   3       37.82       34.08      7.98 o 
  15   4   3      442.29      450.65     22.76 o 
  16   4   3        1.33        0.13      8.05 o 
  17   4   3        5.48       11.91      9.10 o 
  18   4   3        0.28        9.86      8.45 o 
  19   4   3        0.23       -3.84      8.49 o 
  20   4   3        0.12       -3.15      9.08 o 
  21   4   3        6.34       -9.39     13.79 o 
   1   5   3       77.07       76.05      5.60 o 
   2   5   3      344.40      374.53     10.76 o 
   3   5   3        2.30        3.52      3.31 o 
   4   5   3        0.24        3.40      3.17 o 
   5   5   3       56.74       65.69      5.45 o 
   6   5   3       52.33       53.97      5.24 o 
   7   5   3       26.83       29.39      5.21 o 
   8   5   3      260.21      251.67     15.42 o 
   9   5   3      102.79       86.53      7.47 o 
  10   5   3      241.29      229.80     11.93 o 
  11   5   3        0.97        6.67      6.51 o 
  12   5   3       84.06      101.26     10.86 o 
  13   5   3       94.30       83.51     10.01 o 
  14   5   3        0.05       -2.67      6.14 o 
  15   5   3       30.08       45.42      8.35 o 
  16   5   3        0.66       10.67      9.99 o 
  17   5   3        1.12        8.45      9.63 o 
  18   5   3        0.74       -9.38      9.38 o 
  19   5   3        0.13       -2.44      9.88 o 
   0   6   3      873.48      810.02     32.61 o 
   1   6   3      790.43      752.24     23.54 o 
   2   6   3       16.08       15.28      5.28 o 
   3   6   3       37.71       37.19      6.17 o 
   4   6   3      233.81      251.34     11.79 o 
   5   6   3       22.17       18.54      5.55 o 
   6   6   3        1.84        2.09      4.19 o 
   7   6   3        2.27       11.78      4.90 o 
   8   6   3      173.25      164.85     14.61 o 
   9   6   3        2.45        3.01      5.01 o 
  10   6   3        0.05       -2.04      5.63 o 
  11   6   3       30.56       31.08      7.55 o 
  12   6   3       60.48       33.84      7.95 o 
  13   6   3       11.66       13.31      7.58 o 
  14   6   3        7.06       13.50      7.99 o 
  15   6   3       35.72       40.66     10.57 o 
  16   6   3        1.02       -9.14      9.14 o 
  17   6   3        9.28       -4.75      9.33 o 
   1   7   3      220.14      222.24     23.47 o 
   2   7   3       44.63       57.04     13.54 o 
   3   7   3       18.81       18.60      9.00 o 
   4   7   3       29.13       43.36     10.50 o 
   5   7   3        5.52       -4.88      7.51 o 
   6   7   3       26.45       18.60      7.96 o 
   7   7   3       73.61       61.58     12.32 o 
   8   7   3      117.06      125.82     10.91 o 
   9   7   3       16.33       12.81      5.95 o 
  10   7   3       10.73        0.70      6.42 o 
  11   7   3       21.91       18.02      7.04 o 
  12   7   3        1.34       -6.89      6.89 o 
  13   7   3        1.97        0.55      7.70 o 
  14   7   3        2.44        1.57      7.91 o 
  15   7   3        0.65       -3.04      9.01 o 
   0   8   3      123.13      111.85     24.52 o 
   1   8   3        3.90       18.39     11.24 o 
   2   8   3        0.03        4.74      9.62 o 
   3   8   3        8.65       17.86      9.62 o 
   4   8   3       20.69        4.59      9.03 o 
   5   8   3        0.88        5.19      9.74 o 
   6   8   3        0.63       -0.38      8.70 o 
   7   8   3        1.14        6.84      9.28 o 
   8   8   3       11.19       15.53      9.65 o 
   9   8   3        2.34       -0.84      8.52 o 
  10   8   3        0.12        2.22      9.04 o 
  11   8   3        0.95       -5.53      8.94 o 
  12   8   3        7.74       14.42     11.11 o 
   1   9   3        0.00        3.53     11.79 o 
   2   9   3        2.21       -0.06     12.14 o 
   3   9   3        0.02        9.57     12.11 o 
   4   9   3        4.43       19.22     14.23 o 
   5   9   3        0.08       16.99     13.84 o 
   6   9   3        3.90       -4.21     13.09 o 
   5   0   4      107.51       93.53      6.67 o 
   6   0   4    10598.27    10002.68    196.87 o 
   7   0   4     4192.44     4026.23     82.67 o 
   8   0   4     1310.32     1253.32     28.32 o 
   9   0   4       82.20       74.71      7.85 o 
  10   0   4     1484.56     1574.68     35.43 o 
  11   0   4      264.55      259.96     12.12 o 
  12   0   4      482.92      521.43     20.90 o 
  13   0   4      183.62      206.03     11.35 o 
  14   0   4       52.65       51.50      7.06 o 
  15   0   4     1389.64     1357.11     38.86 o 
  16   0   4      269.33      269.30     16.96 o 
  17   0   4       10.40        6.22     34.56 o 
  18   0   4        2.82        5.46     13.18 o 
  19   0   4       34.78       46.45     12.43 o 
  20   0   4      106.64      121.55     21.44 o 
  21   0   4       54.45      106.60     17.97 o 
  22   0   4        6.58        7.54     13.78 o 
  23   0   4       11.74      -12.92     15.33 o 
   4   1   4     1074.57      990.66     22.43 o 
   5   1   4    18084.28    17101.22    243.96 o 
   6   1   4    11382.09    11059.93    152.32 o 
   7   1   4     2123.36     2254.66     32.44 o 
   8   1   4      711.72      709.76     14.06 o 
   9   1   4      119.32      143.70      6.67 o 
  10   1   4      888.37      873.03     16.28 o 
  11   1   4      108.21       94.38      5.95 o 
  12   1   4       94.59       87.39      6.11 o 
  13   1   4       27.39       27.99      4.39 o 
  14   1   4     1323.44     1463.81     27.24 o 
  15   1   4      258.04      255.78     10.93 o 
  16   1   4      189.45      203.48     11.05 o 
  17   1   4       12.52       11.86      7.16 o 
  18   1   4      130.03      118.97     14.21 o 
  19   1   4        2.57        7.51      7.36 o 
  20   1   4       19.49       10.78      7.70 o 
  21   1   4        6.93        0.82      9.09 o 
  22   1   4        0.37       -1.55     11.17 o 
  23   1   4       37.25       72.51     40.44 o 
   0   2   4      250.93      227.41     11.03 o 
   1   2   4     6897.56     6395.66    106.80 o 
   2   2   4     1465.28     1348.64     26.93 o 
   3   2   4      137.66      111.40      5.56 o 
   4   2   4      939.27      876.91     27.11 o 
   5   2   4      143.48      120.14      5.50 o 
   6   2   4      536.80      553.55     19.35 o 
   7   2   4      771.91      734.28     17.42 o 
   8   2   4        3.89        4.27      2.57 o 
   9   2   4       46.92       48.37      6.36 o 
  10   2   4      838.63      777.32     15.91 o 
  11   2   4       50.61       40.62      4.62 o 
  12   2   4       18.45       15.89      3.93 o 
  13   2   4        7.67       12.54      4.15 o 
  14   2   4      236.59      228.26     10.97 o 
  15   2   4     1170.16     1265.63     28.60 o 
  16   2   4       52.91       40.61      8.16 o 
  17   2   4       35.58       40.95      9.67 o 
  18   2   4       54.01       37.22     11.61 o 
  19   2   4       34.58       32.80      9.12 o 
  20   2   4        6.21       12.17      9.09 o 
  21   2   4        0.74       13.53      9.41 o 
  22   2   4       14.03        8.09     11.01 o 
   1   3   4     1885.65     1893.63     27.75 o 
   2   3   4      918.11     1000.43     18.69 o 
   3   3   4      118.23      121.87      5.76 o 
   4   3   4     2086.22     2099.99     30.85 o 
   5   3   4       33.48       26.45      4.21 o 
   6   3   4     3279.87     3372.33     46.87 o 
   7   3   4      239.62      234.91     10.31 o 
   8   3   4     1132.22     1209.64     20.88 o 
   9   3   4      379.62      396.02     13.02 o 
  10   3   4      279.60      317.38     10.60 o 
  11   3   4       85.29       92.28      6.58 o 
  12   3   4        4.72        4.57      3.72 o 
  13   3   4       10.22        8.59      4.70 o 
  14   3   4      393.76      438.56     16.72 o 
  15   3   4       34.30       29.18      7.68 o 
  16   3   4       55.73       41.76      9.55 o 
  17   3   4        0.04       -0.75      8.02 o 
  18   3   4       28.63       21.28      9.67 o 
  19   3   4       58.54       65.51     11.64 o 
  20   3   4        1.06       10.22      9.22 o 
  21   3   4       42.88       72.20     18.19 o 
   0   4   4     4099.27     4141.99     68.43 o 
   1   4   4     2602.55     2642.97     36.04 o 
   2   4   4      643.91      622.83     12.55 o 
   3   4   4        0.40        2.08      3.16 o 
   4   4   4      324.03      331.41     10.65 o 
   5   4   4       90.42      102.31      5.82 o 
   6   4   4      105.21      109.74      7.91 o 
   7   4   4       13.53        9.27      3.46 o 
   8   4   4       15.63        9.52      3.54 o 
   9   4   4       95.79       94.58      8.22 o 
  10   4   4       24.18       17.75      5.27 o 
  11   4   4        3.35       -4.10      4.10 o 
  12   4   4       58.31       64.38      7.16 o 
  13   4   4       62.09       63.06      8.21 o 
  14   4   4      128.32      119.38     10.83 o 
  15   4   4      226.25      229.07     15.57 o 
  16   4   4       20.78        8.90      7.76 o 
  17   4   4       16.96       17.24      9.37 o 
  18   4   4       11.22        6.20      8.23 o 
  19   4   4        0.35       -3.81      8.11 o 
  20   4   4        3.50        8.52      9.78 o 
   1   5   4       46.43       58.28      8.03 o 
   2   5   4      258.14      292.44     12.10 o 
   3   5   4        1.87        6.90      3.62 o 
   4   5   4       41.35       30.29      4.46 o 
   5   5   4      135.77      140.09      7.66 o 
   6   5   4      921.70      917.38     20.78 o 
   7   5   4        3.60        1.12      3.51 o 
   8   5   4      278.00      305.66     11.27 o 
   9   5   4        1.43       -2.87      3.92 o 
  10   5   4      167.41      148.43      9.71 o 
  11   5   4        5.85        4.84      5.49 o 
  12   5   4       27.99       34.31      7.37 o 
  13   5   4       58.53       51.61      9.02 o 
  14   5   4       88.96       85.88     12.20 o 
  15   5   4       11.42        1.70      6.51 o 
  16   5   4       18.54       24.79      8.66 o 
  17   5   4        8.28       -1.45      7.68 o 
  18   5   4        8.60       11.07      8.83 o 
  19   5   4        0.26       -6.71      8.75 o 
   0   6   4     2723.78     2837.09     89.24 o 
   1   6   4      607.36      680.71     22.55 o 
   2   6   4      140.56      147.88     12.84 o 
   3   6   4        0.69       -4.23      4.56 o 
   4   6   4       55.43       69.29      6.93 o 
   5   6   4      101.05      113.74      8.31 o 
   6   6   4       79.70       79.80      8.06 o 
   7   6   4        1.49        3.93      5.73 o 
   8   6   4        0.25        7.22      5.62 o 
   9   6   4       25.66       15.58      5.76 o 
  10   6   4        4.62        7.77      6.29 o 
  11   6   4        6.23        7.71      5.84 o 
  12   6   4       13.81        9.45      6.73 o 
  13   6   4       55.96       65.90     12.56 o 
  14   6   4      431.28      473.68     20.27 o 
  15   6   4       46.11       34.33      8.88 o 
  16   6   4       65.57       43.01     10.79 o 
  17   6   4        1.13       -9.05      9.05 o 
   1   7   4       57.46       48.14     11.00 o 
   2   7   4       59.38       86.08     12.38 o 
   3   7   4       16.98       20.78      9.10 o 
   4   7   4        0.08        3.73      7.20 o 
   5   7   4       12.68       17.22      8.34 o 
   6   7   4       41.58       21.29      7.96 o 
   7   7   4        0.01       -6.34      6.34 o 
   8   7   4        1.53       -5.80      6.20 o 
   9   7   4       10.72       18.40      6.64 o 
  10   7   4       34.18       39.00      8.81 o 
  11   7   4        1.84        8.87      8.17 o 
  12   7   4        2.13       -7.66      7.66 o 
  13   7   4        1.03       -7.09      8.06 o 
  14   7   4        6.79        2.58      8.68 o 
  15   7   4        0.13        6.38      9.55 o 
   0   8   4      277.05      249.01     34.38 o 
   1   8   4        0.01       -2.31      9.51 o 
   2   8   4      159.59      163.73     15.98 o 
   3   8   4       24.81       33.23     10.31 o 
   4   8   4        1.11       -8.29      8.29 o 
   5   8   4        0.00        9.65      9.21 o 
   6   8   4       39.64       51.19     12.42 o 
   7   8   4        2.56        5.19      9.64 o 
   8   8   4       37.17       42.58     10.84 o 
   9   8   4        5.41        6.75      8.79 o 
  10   8   4        3.39        1.73      8.88 o 
  11   8   4        6.34       10.88     10.33 o 
   1   9   4        0.16        0.73     13.02 o 
   2   9   4        2.89        4.01     12.25 o 
   3   9   4        0.04        5.35     13.42 o 
   4   9   4        0.81        5.99     12.02 o 
   5   9   4        1.58       17.40     12.78 o 
   6   9   4        7.91        7.26     23.96 o 
   3   1   5     4372.84     3836.77     71.59 o 
   4   1   5     2550.22     2407.53     38.41 o 
   5   1   5      144.74      144.71      7.90 o 
   6   1   5      205.10      213.49      7.28 o 
   7   1   5      312.18      291.17      8.38 o 
   8   1   5       62.08       60.65      4.61 o 
   9   1   5       50.74       52.52      4.26 o 
  10   1   5      828.14      874.96     15.73 o 
  11   1   5        8.21       13.40      3.17 o 
  12   1   5      109.82      113.21      7.05 o 
  13   1   5      148.55      167.64      9.96 o 
  14   1   5        9.51       14.88      4.09 o 
  15   1   5       15.46        8.08      4.26 o 
  16   1   5       33.50       51.91      7.22 o 
  17   1   5       54.66       36.79      9.71 o 
  18   1   5       41.39       21.20      9.30 o 
  19   1   5        0.00        4.36      7.26 o 
  20   1   5        1.51        9.59      8.70 o 
  21   1   5        0.01        3.16      9.53 o 
  22   1   5        2.72       14.10     11.99 o 
   0   2   5     2646.82     2461.18     66.47 o 
   1   2   5     6132.16     5814.09     97.95 o 
   2   2   5     2476.72     2269.11     36.88 o 
   3   2   5     1511.29     1489.71     25.83 o 
   4   2   5      391.18      365.16      9.96 o 
   5   2   5       22.18       21.69      3.97 o 
   6   2   5      941.17      922.98     21.79 o 
   7   2   5      636.03      626.50     12.60 o 
   8   2   5      488.79      454.88     10.09 o 
   9   2   5      159.05      180.50      6.49 o 
  10   2   5      151.33      156.42      6.46 o 
  11   2   5        1.18        4.81      3.09 o 
  12   2   5      272.31      275.98      9.91 o 
  13   2   5      430.46      436.59     15.59 o 
  14   2   5        3.98        6.15      4.44 o 
  15   2   5      838.12      873.42     21.75 o 
  16   2   5      154.52      134.92     12.07 o 
  17   2   5        3.31        6.25      7.17 o 
  18   2   5       21.27       17.07      7.24 o 
  19   2   5        8.83       -5.59      7.55 o 
  20   2   5        0.58       -3.41      8.99 o 
  21   2   5        4.80       -6.23     10.75 o 
  22   2   5        2.73        0.07     11.67 o 
   1   3   5       19.07       18.04      3.37 o 
   2   3   5       55.25       57.36      4.71 o 
   3   3   5        0.08        1.16      2.81 o 
   4   3   5       31.56       29.79      3.86 o 
   5   3   5       18.11       19.55      3.42 o 
   6   3   5      159.03      149.51      6.95 o 
   7   3   5      631.71      644.76     15.20 o 
   8   3   5      271.29      316.28     13.44 o 
   9   3   5        0.02       -1.25      2.95 o 
  10   3   5      530.99      510.58     15.89 o 
  11   3   5      110.16      100.44      8.02 o 
  12   3   5       25.61       31.61      5.69 o 
  13   3   5       35.56       26.91      7.24 o 
  14   3   5       70.29       87.40     11.88 o 
  15   3   5       19.68       16.46      5.99 o 
  16   3   5       16.37       14.35      7.45 o 
  17   3   5        0.03       -4.64      6.33 o 
  18   3   5        7.29        1.51      7.47 o 
  19   3   5       10.70        7.60      8.99 o 
  20   3   5        9.27       -2.26      8.89 o 
  21   3   5        3.31        3.44     10.75 o 
   0   4   5      464.77      454.31     12.98 o 
   1   4   5     3110.64     3068.42     37.17 o 
   2   4   5      411.11      438.55     10.98 o 
   3   4   5       15.78       12.40      3.96 o 
   4   4   5      127.18      171.10      9.00 o 
   5   4   5      118.49      111.89      9.34 o 
   6   4   5      162.58      182.39      8.20 o 
   7   4   5        2.08        2.04      3.34 o 
   8   4   5       48.58       44.64      5.43 o 
   9   4   5       19.14        7.78      3.76 o 
  10   4   5      137.21      136.34      8.32 o 
  11   4   5       57.32       48.21      6.09 o 
  12   4   5        2.34       -0.91      4.73 o 
  13   4   5       12.82       14.35      5.80 o 
  14   4   5        2.85       -1.62      6.14 o 
  15   4   5      270.98      259.15     15.77 o 
  16   4   5      144.50      168.61     15.04 o 
  17   4   5       74.01       63.13     13.59 o 
  18   4   5        0.21       -8.10      8.10 o 
  19   4   5        8.46       10.37      9.57 o 
  20   4   5        8.26        8.54      9.90 o 
   1   5   5       13.23       16.96      4.25 o 
   2   5   5      714.08      761.48     16.80 o 
   3   5   5       19.10       16.82      4.13 o 
   4   5   5      515.29      505.07     17.25 o 
   5   5   5       11.04        9.98      3.99 o 
   6   5   5        3.72        1.54      4.77 o 
   7   5   5      343.49      361.02     12.98 o 
   8   5   5      357.86      364.31     14.43 o 
   9   5   5      135.06      152.65      9.29 o 
  10   5   5      141.90      132.45      9.05 o 
  11   5   5       78.86       69.00      7.92 o 
  12   5   5       15.33        5.00      5.61 o 
  13   5   5      149.41      162.86     14.60 o 
  14   5   5       20.83       18.93      6.67 o 
  15   5   5        3.86       -5.21      6.00 o 
  16   5   5       28.63       23.70      7.58 o 
  17   5   5       25.71       32.92      9.77 o 
  18   5   5        0.05       -7.50      8.38 o 
  19   5   5        6.32       15.79     10.47 o 
   0   6   5      281.84      295.47     20.41 o 
   1   6   5      364.75      359.25     15.76 o 
   2   6   5        6.04       10.41      6.10 o 
   3   6   5      233.43      261.84     12.33 o 
   4   6   5       16.12       11.15      4.89 o 
   5   6   5        0.09       -4.13      4.13 o 
   6   6   5       59.14       58.91      7.34 o 
   7   6   5      106.40       84.86      9.03 o 
   8   6   5       25.45       34.21      8.55 o 
   9   6   5       10.97        7.94      6.07 o 
  10   6   5       55.29       61.39      8.78 o 
  11   6   5       10.74       -3.30      6.69 o 
  12   6   5        9.47        3.50      6.81 o 
  13   6   5       29.52       33.40      8.49 o 
  14   6   5        2.32        1.30      7.35 o 
  15   6   5       60.32       59.85     10.33 o 
  16   6   5       59.27       76.01     11.05 o 
  17   6   5        0.05        1.57      9.45 o 
   1   7   5        2.54        3.50      7.88 o 
   2   7   5       17.33       13.62      8.58 o 
   3   7   5      103.59      118.53     15.44 o 
   4   7   5       20.08       16.82      8.09 o 
   5   7   5       18.23       25.94      8.72 o 
   6   7   5        9.06       12.69      9.08 o 
   7   7   5       18.92       12.27      7.89 o 
   8   7   5        8.71        1.62      6.73 o 
   9   7   5       12.63        1.91      6.85 o 
  10   7   5       49.54       53.13     10.04 o 
  11   7   5        1.48        2.02      7.73 o 
  12   7   5       19.01        8.74      8.49 o 
  13   7   5        1.40       12.07      7.85 o 
  14   7   5        0.93       -6.50      8.65 o 
  15   7   5        0.73       -2.20     11.19 o 
   0   8   5       28.89       27.20     17.50 o 
   1   8   5        0.08       -5.81      9.71 o 
   2   8   5        1.28        2.39      8.73 o 
   3   8   5       41.66       39.25     10.87 o 
   4   8   5       12.29       14.18      9.41 o 
   5   8   5        0.25       -7.24      8.49 o 
   6   8   5       19.27       35.21     11.21 o 
   7   8   5        9.85       15.34     10.00 o 
   8   8   5        0.05        4.87      9.03 o 
   9   8   5        0.01       -2.18      9.05 o 
  10   8   5       10.53        5.88     11.98 o 
  11   8   5        0.27        6.41     11.13 o 
   1   9   5        3.06        6.35     13.67 o 
   2   9   5        0.33       24.49     13.85 o 
   3   9   5        7.70        6.41     12.41 o 
   4   9   5       14.28       11.69     11.86 o 
   5   9   5        0.84        3.34     11.68 o 
   3   0   6      936.39      823.90     23.60 o 
   4   0   6     1923.71     1676.96     38.13 o 
   5   0   6     3869.19     3625.12     76.06 o 
   6   0   6     1714.76     1569.38     37.45 o 
   7   0   6     1497.01     1426.26     29.07 o 
   8   0   6      126.44      147.50      7.98 o 
   9   0   6      216.12      173.75     10.21 o 
  10   0   6       98.23       85.09     10.07 o 
  11   0   6       47.05       65.58      8.04 o 
  12   0   6        0.21        4.82      4.05 o 
  13   0   6      236.09      215.39     14.07 o 
  14   0   6      280.26      305.77     17.84 o 
  15   0   6      244.85      267.17     20.60 o 
  16   0   6        7.06        3.34      8.45 o 
  17   0   6       49.09       28.20     14.78 o 
  18   0   6       38.72       34.07     12.20 o 
  19   0   6        0.50       -2.22      8.90 o 
  20   0   6        2.09        8.97     13.82 o 
  21   0   6       16.08       12.42     11.81 o 
  22   0   6        0.13        0.59     20.06 o 
   1   1   6     8075.16     7446.23    163.49 o 
   2   1   6     9654.51     8812.20    145.28 o 
   3   1   6      400.91      376.72     10.91 o 
   4   1   6        0.67       -1.68      2.54 o 
   5   1   6      196.37      196.58      8.40 o 
   6   1   6      716.12      663.92     13.25 o 
   7   1   6     4728.19     4718.82     65.82 o 
   8   1   6      143.04      172.86      7.32 o 
   9   1   6     2500.82     2805.61     42.40 o 
  10   1   6      206.58      221.42      8.19 o 
  11   1   6       12.55       14.09      3.56 o 
  12   1   6       62.42       57.39      5.38 o 
  13   1   6       81.87       68.60      5.87 o 
  14   1   6      124.59      128.91      8.14 o 
  15   1   6       27.12       23.03      5.26 o 
  16   1   6        6.63        6.94      6.77 o 
  17   1   6      156.49      163.86     23.89 o 
  18   1   6        3.94       -4.12      6.25 o 
  19   1   6       52.88       48.18     11.03 o 
  20   1   6       15.70       19.08      9.97 o 
  21   1   6      105.38      160.32     16.79 o 
  22   1   6        7.70       12.68     11.95 o 
   0   2   6      596.05      545.80     15.00 o 
   1   2   6        0.13        1.64      2.71 o 
   2   2   6       26.61       24.57      3.47 o 
   3   2   6       11.30       -1.64      2.55 o 
   4   2   6      591.65      536.87     12.62 o 
   5   2   6      440.24      393.14     12.65 o 
   6   2   6      350.35      329.52      8.73 o 
   7   2   6     1170.66     1188.38     19.88 o 
   8   2   6       77.27       77.12      4.91 o 
   9   2   6     1181.20     1204.48     19.85 o 
  10   2   6      116.63      121.34      7.67 o 
  11   2   6      335.33      317.84     10.17 o 
  12   2   6        4.10       -1.13      3.46 o 
  13   2   6      131.25      134.69     10.07 o 
  14   2   6      518.83      526.77     16.50 o 
  15   2   6       58.23       64.13      8.42 o 
  16   2   6        1.06       12.43      6.94 o 
  17   2   6        3.14       -3.30      7.98 o 
  18   2   6       59.40       73.56     10.21 o 
  19   2   6        1.17        6.49      9.00 o 
  20   2   6        1.16       -0.37     10.00 o 
  21   2   6        0.03        8.46     12.74 o 
  22   2   6        3.81        4.86     11.85 o 
   1   3   6     1006.20      984.19     16.91 o 
   2   3   6     6188.35     6140.18     88.17 o 
   3   3   6       12.32       18.64      3.73 o 
   4   3   6      494.75      501.54     12.60 o 
   5   3   6      584.18      523.62     12.18 o 
   6   3   6      281.74      279.79      9.10 o 
   7   3   6      767.87      783.79     16.17 o 
   8   3   6       23.04       17.20      3.93 o 
   9   3   6      207.27      246.10     10.03 o 
  10   3   6      139.70      126.39      7.63 o 
  11   3   6      184.37      189.62      9.92 o 
  12   3   6        4.74        9.60      4.62 o 
  13   3   6        8.45       10.78      4.68 o 
  14   3   6       31.99       17.87      5.98 o 
  15   3   6      110.36      106.03     15.45 o 
  16   3   6        5.89        8.69      6.37 o 
  17   3   6        6.89        8.49      6.73 o 
  18   3   6       32.65       42.70     10.99 o 
  19   3   6        6.24       14.50      9.79 o 
  20   3   6        1.27       -5.63      9.77 o 
  21   3   6       19.99        4.00     10.87 o 
   0   4   6     1433.37     1533.27     29.76 o 
   1   4   6       21.34       21.88      3.37 o 
   2   4   6      749.68      777.75     15.17 o 
   3   4   6       18.37       17.12      5.45 o 
   4   4   6       30.34       23.61      4.73 o 
   5   4   6       63.87       74.75      6.41 o 
   6   4   6       81.13       99.61      7.72 o 
   7   4   6        7.43        5.10      3.38 o 
   8   4   6       86.07       82.88      6.98 o 
   9   4   6      193.83      182.03     10.34 o 
  10   4   6      159.98      162.78      9.28 o 
  11   4   6       74.58       83.12     10.80 o 
  12   4   6       76.55       75.76     11.40 o 
  13   4   6        1.19        5.47      5.73 o 
  14   4   6      633.11      737.21     28.59 o 
  15   4   6       24.84       15.74      7.28 o 
  16   4   6      109.11       92.16     10.86 o 
  17   4   6        0.05        6.94      7.71 o 
  18   4   6       17.97       18.36     10.42 o 
  19   4   6        4.54       -8.66      8.66 o 
  20   4   6        1.24       -3.66     10.78 o 
   1   5   6      122.25      116.02     10.57 o 
   2   5   6       31.81       34.40      4.82 o 
   3   5   6        0.08       -2.86      3.50 o 
   4   5   6       83.16       70.71      6.77 o 
   5   5   6      136.86      164.71      8.63 o 
   6   5   6       20.24       16.34      4.52 o 
   7   5   6        1.03        0.93      3.96 o 
   8   5   6       29.78       31.78      5.12 o 
   9   5   6       49.70       42.31      6.16 o 
  10   5   6        1.01       -3.80      4.82 o 
  11   5   6       17.89       26.76      7.50 o 
  12   5   6       95.16       79.41      9.90 o 
  13   5   6        0.91       -3.38      5.88 o 
  14   5   6       14.01        7.91      7.49 o 
  15   5   6        9.95        0.61      7.84 o 
  16   5   6       78.66       83.68     11.57 o 
  17   5   6        0.56       -1.72      8.24 o 
  18   5   6        7.67       12.51     10.69 o 
  19   5   6        6.11        2.95      9.36 o 
   0   6   6     1396.30     1325.11     44.62 o 
   1   6   6       62.61       37.10     10.64 o 
   2   6   6      563.16      536.13     20.28 o 
   3   6   6        2.83        3.13      5.78 o 
   4   6   6       16.41        6.55      4.78 o 
   5   6   6       75.23       60.00      7.51 o 
   6   6   6       78.52       89.55     12.48 o 
   7   6   6        0.01       -4.37      5.95 o 
   8   6   6       97.62       85.20     10.30 o 
   9   6   6       21.22       17.55      7.32 o 
  10   6   6       37.71       38.51      7.88 o 
  11   6   6       28.50       28.81      7.86 o 
  12   6   6      148.98      150.28     12.51 o 
  13   6   6        0.12        3.80      7.22 o 
  14   6   6      284.84      318.01     22.09 o 
  15   6   6        2.74       -4.88      7.44 o 
  16   6   6       83.44       70.63     11.06 o 
  17   6   6        1.37       -0.41      9.55 o 
   1   7   6        3.47       -3.62      7.20 o 
   2   7   6       52.32       61.13     11.11 o 
   3   7   6        0.10       -6.42      6.42 o 
   4   7   6        2.12       13.08      8.12 o 
   5   7   6        0.09       -7.05      7.05 o 
   6   7   6        3.71       -0.50      7.72 o 
   7   7   6        3.67        7.12      7.55 o 
   8   7   6       25.22       12.69      8.83 o 
   9   7   6        9.56        7.03      7.26 o 
  10   7   6       76.69       65.85     11.04 o 
  11   7   6        0.01        1.67      7.81 o 
  12   7   6        2.30       -0.82      8.13 o 
  13   7   6        0.95       -6.64      7.85 o 
  14   7   6       23.23       22.31     10.12 o 
   0   8   6      613.40      605.25     38.64 o 
   1   8   6       29.24       33.07     11.05 o 
   2   8   6      106.93       97.40     14.40 o 
   3   8   6       18.60       37.13     11.69 o 
   4   8   6       24.47       22.30     10.34 o 
   5   8   6       16.59       19.65      9.38 o 
   6   8   6        4.31        3.47      9.49 o 
   7   8   6        6.93        8.97      9.91 o 
   8   8   6       12.43       21.35     11.96 o 
   9   8   6        3.99       10.23     10.81 o 
  10   8   6        3.18       -6.82     10.56 o 
  11   8   6        0.08       -2.78     10.30 o 
   1   9   6       11.61       33.27     15.38 o 
   2   9   6        0.81        6.29     13.71 o 
   3   9   6        0.97       12.22     13.17 o 
   4   9   6       18.68        4.16     11.30 o 
   1   1   7      640.94      608.77     13.13 o 
   2   1   7       54.29       54.23      4.12 o 
   3   1   7      582.24      565.15     11.53 o 
   4   1   7      120.61      125.16      5.86 o 
   5   1   7     1513.45     1416.74     24.28 o 
   6   1   7      362.25      340.62      9.26 o 
   7   1   7      665.62      707.91     14.41 o 
   8   1   7        0.47       -2.58      2.58 o 
   9   1   7       29.52       24.43      4.13 o 
  10   1   7       49.73       50.51      5.23 o 
  11   1   7       38.08       41.52      4.79 o 
  12   1   7      101.27       89.33      7.64 o 
  13   1   7       38.23       38.42      5.09 o 
  14   1   7        4.45       -0.13      3.86 o 
  15   1   7        2.08       -1.24      4.78 o 
  16   1   7       14.85       15.52      6.16 o 
  17   1   7        0.02        0.95      6.74 o 
  18   1   7        0.29        1.45      6.45 o 
  19   1   7        0.81        6.95      8.39 o 
  20   1   7        0.16       -4.75      8.73 o 
  21   1   7       22.96       22.68     10.58 o 
  22   1   7        0.47       -8.86     11.37 o 
   0   2   7       49.25       55.38      5.80 o 
   1   2   7      671.68      685.58     12.68 o 
   2   2   7       27.15       33.16      3.28 o 
   3   2   7      447.91      445.55     10.19 o 
   4   2   7      164.11      171.33      9.40 o 
   5   2   7      213.32      184.33      7.16 o 
   6   2   7     1058.24     1018.09     18.33 o 
   7   2   7     1060.19     1006.62     17.81 o 
   8   2   7        2.81       -2.29      2.68 o 
   9   2   7      113.36      106.45      9.52 o 
  10   2   7       41.76       33.01      4.64 o 
  11   2   7      556.41      509.65     13.89 o 
  12   2   7       57.68       56.28      6.38 o 
  13   2   7       14.47        5.90      4.60 o 
  14   2   7      126.57      158.41     11.34 o 
  15   2   7      475.78      493.27     20.14 o 
  16   2   7      128.50      122.34     12.69 o 
  17   2   7       10.48        2.55      6.19 o 
  18   2   7        6.37       -0.96      6.51 o 
  19   2   7       23.68       22.66     10.24 o 
  20   2   7       19.78       28.54     12.10 o 
  21   2   7        0.08        4.15     10.07 o 
  22   2   7        5.31       11.13     13.01 o 
   1   3   7      477.06      469.01     13.18 o 
   2   3   7      158.23      161.18      6.28 o 
   3   3   7      162.77      168.08      6.46 o 
   4   3   7      131.50      133.05      5.96 o 
   5   3   7      129.56      113.70      6.31 o 
   6   3   7     2567.59     2566.85     37.49 o 
   7   3   7        2.70        2.81      3.17 o 
   8   3   7      164.89      174.19     10.12 o 
   9   3   7       68.75       69.60      6.13 o 
  10   3   7        4.46        4.49      4.02 o 
  11   3   7       57.80       61.71      6.85 o 
  12   3   7      121.98      105.47     10.09 o 
  13   3   7      106.84      118.69      9.06 o 
  14   3   7      146.32      155.25     10.74 o 
  15   3   7       23.60       14.91      7.96 o 
  16   3   7        3.07       -1.77      5.80 o 
  17   3   7       42.69       41.80      8.72 o 
  18   3   7        0.00       -2.82      7.64 o 
  19   3   7        0.53       -2.68      8.98 o 
  20   3   7        9.11       15.18     10.91 o 
  21   3   7        9.67       16.98     12.51 o 
   0   4   7     3693.02     3721.84     62.86 o 
   1   4   7      118.04      118.08      6.28 o 
   2   4   7      336.58      359.35     14.10 o 
   3   4   7       78.34       81.81      6.23 o 
   4   4   7      114.03      117.83      9.40 o 
   5   4   7      104.35       99.44      6.95 o 
   6   4   7      112.37      113.60      7.31 o 
   7   4   7       12.86       15.65      4.36 o 
   8   4   7       64.00       66.99      6.54 o 
   9   4   7      463.30      484.14     15.04 o 
  10   4   7       35.54       36.34      5.80 o 
  11   4   7        0.13        1.82      4.52 o 
  12   4   7      205.29      271.28     19.72 o 
  13   4   7      338.27      344.72     16.68 o 
  14   4   7       62.45       64.12      9.73 o 
  15   4   7      178.05      195.85     14.66 o 
  16   4   7       96.45       92.23     10.90 o 
  17   4   7        7.66        9.94      7.86 o 
  18   4   7       67.35       56.64     11.60 o 
  19   4   7       14.06        7.42     10.21 o 
  20   4   7        9.74       18.22     11.58 o 
   1   5   7       10.51       17.60      4.88 o 
   2   5   7      257.60      248.84      9.58 o 
   3   5   7      120.44      121.00     10.41 o 
   4   5   7       21.11       26.76      4.72 o 
   5   5   7       15.76       -0.57      3.86 o 
   6   5   7      839.29      842.24     27.17 o 
   7   5   7       71.26       71.03      6.94 o 
   8   5   7        9.37        0.31      4.53 o 
   9   5   7        0.94        3.07      5.22 o 
  10   5   7       51.57       36.96      8.07 o 
  11   5   7        5.70        4.12      7.28 o 
  12   5   7       85.82       86.29     10.00 o 
  13   5   7       30.22       32.60      8.09 o 
  14   5   7      105.50      100.52     11.39 o 
  15   5   7       15.39        8.24      7.84 o 
  16   5   7        2.82        3.33      8.10 o 
  17   5   7        6.10       13.26      8.43 o 
  18   5   7        1.36        1.79     10.50 o 
   0   6   7      774.30      820.07     34.43 o 
   1   6   7        0.32       -4.01      5.13 o 
   2   6   7        1.88       -4.69      4.69 o 
   3   6   7        5.15        2.97      5.70 o 
   4   6   7        0.00       -3.68      5.02 o 
   5   6   7        2.38        2.45      4.77 o 
   6   6   7        0.02        4.14      5.70 o 
   7   6   7        5.95        8.54      6.52 o 
   8   6   7       22.17        9.40      8.80 o 
   9   6   7        7.21       14.33      6.88 o 
  10   6   7       20.29       19.33      7.38 o 
  11   6   7        5.14       13.15      7.06 o 
  12   6   7       35.69       32.46      8.29 o 
  13   6   7        4.46        7.46      7.57 o 
  14   6   7        1.83        4.16      7.82 o 
  15   6   7        3.55        3.46      8.01 o 
  16   6   7       92.49       87.00     11.98 o 
  17   6   7        0.05       -9.04     10.73 o 
   1   7   7       24.18       15.57      8.40 o 
   2   7   7       53.74       58.78     11.82 o 
   3   7   7        0.98       11.07      8.13 o 
   4   7   7        0.75        2.61      8.00 o 
   5   7   7       20.34       20.68      8.57 o 
   6   7   7       13.25       -2.01      7.90 o 
   7   7   7        1.29       -3.50      7.85 o 
   8   7   7       20.72       27.57      9.36 o 
   9   7   7        4.91       10.92      8.25 o 
  10   7   7       15.42        9.97      8.93 o 
  11   7   7        2.91        5.82      8.89 o 
  12   7   7       52.02       47.91     10.86 o 
  13   7   7        8.76       10.10      8.36 o 
  14   7   7       12.17        9.47      9.85 o 
   0   8   7       74.32       69.02     17.58 o 
   1   8   7       98.60       90.50     12.23 o 
   2   8   7        9.64       11.54      9.55 o 
   3   8   7        0.08        4.04      9.16 o 
   4   8   7        7.80        4.88      8.92 o 
   5   8   7       13.03       27.75     10.67 o 
   6   8   7        0.16       -1.94      9.55 o 
   7   8   7        6.85       -1.26      9.85 o 
   8   8   7        9.09       13.95     11.77 o 
   9   8   7        6.46        7.47     13.71 o 
  10   8   7        0.61       -0.42     12.14 o 
   1   9   7       17.73        5.59     13.48 o 
   2   9   7        8.51       20.00     14.55 o 
   3   9   7       31.32       33.83     13.48 o 
   0   0   8    16165.72    15315.12    466.98 o 
   1   0   8        1.78       11.33      7.35 o 
   2   0   8        0.01        4.43      4.81 o 
   3   0   8     4892.63     4865.73     99.85 o 
   4   0   8     2727.90     2626.11     57.50 o 
   5   0   8      392.70      441.22     13.73 o 
   6   0   8     2091.22     2135.58     44.39 o 
   7   0   8      161.34      201.72     10.95 o 
   8   0   8      160.00      165.10      9.42 o 
   9   0   8     1398.51     1428.16     33.70 o 
  10   0   8       37.70       28.71      6.25 o 
  11   0   8     1553.95     1557.96     38.55 o 
  12   0   8       18.61       12.17      4.83 o 
  13   0   8      373.85      338.38     16.04 o 
  14   0   8     1375.80     1344.63     39.90 o 
  15   0   8      397.86      368.67     20.29 o 
  16   0   8       86.93       60.23     11.09 o 
  17   0   8       16.34        2.08     10.11 o 
  18   0   8       44.81       22.37     10.70 o 
  19   0   8       20.57       30.65     14.30 o 
  20   0   8        0.30       -2.90     12.39 o 
  21   0   8       14.37       22.80     15.71 o 
  22   0   8        1.59       -6.16     17.60 o 
   1   1   8     9648.83     9148.68    121.58 o 
   2   1   8     1758.86     1580.25     26.10 o 
   3   1   8     1397.27     1363.50     22.31 o 
   4   1   8       72.35       70.27      5.97 o 
   5   1   8     1330.79     1295.11     21.95 o 
   6   1   8     1793.06     1837.76     32.52 o 
   7   1   8     3590.27     3623.02     55.18 o 
   8   1   8     1112.60     1183.57     21.47 o 
   9   1   8     1830.02     1892.93     30.85 o 
  10   1   8       74.52       78.03      5.90 o 
  11   1   8      624.69      636.22     15.25 o 
  12   1   8      104.34      102.33      7.11 o 
  13   1   8        3.34       -1.34      3.28 o 
  14   1   8      219.39      224.79     10.19 o 
  15   1   8      219.74      244.24     12.67 o 
  16   1   8        3.16        8.26      5.69 o 
  17   1   8       61.04       38.75      7.67 o 
  18   1   8       15.78       16.75      8.52 o 
  19   1   8        1.55       10.82      8.64 o 
  20   1   8        3.00       10.48      9.44 o 
  21   1   8      108.04       96.70     14.83 o 
  22   1   8       15.52       13.36     12.35 o 
   0   2   8     9312.62     9353.23    168.61 o 
   1   2   8     1985.21     2022.06     28.31 o 
   2   2   8      341.83      313.87      9.79 o 
   3   2   8     1463.99     1482.90     24.34 o 
   4   2   8     3440.98     3406.19     51.53 o 
   5   2   8      267.07      269.17      8.48 o 
   6   2   8        0.06        0.05      2.72 o 
   7   2   8      459.07      465.90     11.22 o 
   8   2   8     1155.29     1181.88     20.63 o 
   9   2   8      367.57      350.83     11.04 o 
  10   2   8        2.91        3.70      3.54 o 
  11   2   8      657.48      668.28     16.19 o 
  12   2   8      472.35      504.72     14.44 o 
  13   2   8      199.97      187.92     11.11 o 
  14   2   8      103.16      108.05      9.26 o 
  15   2   8       56.28       50.37      8.32 o 
  16   2   8       10.78        6.84      6.30 o 
  17   2   8        0.16       -0.40      6.05 o 
  18   2   8        3.33       -6.39      6.39 o 
  19   2   8        0.03       -2.12      7.84 o 
  20   2   8        4.16       -2.35      8.84 o 
  21   2   8       33.79       49.19     14.08 o 
   1   3   8      137.64      118.05      5.78 o 
   2   3   8      167.13      184.64      6.70 o 
   3   3   8      629.27      662.03     12.90 o 
   4   3   8        2.13        1.68      2.81 o 
   5   3   8      410.50      379.11     10.07 o 
   6   3   8      346.08      344.75     10.31 o 
   7   3   8        0.04        1.82      3.08 o 
   8   3   8      348.11      382.11     12.51 o 
   9   3   8      857.60      873.88     21.23 o 
  10   3   8        3.62        0.31      5.33 o 
  11   3   8        3.94        1.59      5.27 o 
  12   3   8       50.89       40.97      6.67 o 
  13   3   8       95.48       94.19      8.87 o 
  14   3   8       63.16       78.65      8.94 o 
  15   3   8      105.40       98.71     10.34 o 
  16   3   8       54.91       72.35      9.24 o 
  17   3   8       30.74       44.18      8.47 o 
  18   3   8        5.18        0.25      6.90 o 
  19   3   8       24.97        6.80      9.24 o 
  20   3   8        0.08       -4.22     10.22 o 
  21   3   8        0.00       -7.76     12.22 o 
   0   4   8       94.84      103.83      7.84 o 
   1   4   8      320.66      344.99     10.13 o 
   2   4   8        0.64        0.44      3.02 o 
   3   4   8       81.92       84.41      5.74 o 
   4   4   8      389.71      371.43     15.58 o 
   5   4   8       38.60       37.53      5.56 o 
   6   4   8        6.27       12.43      4.09 o 
   7   4   8       46.08       47.33      6.14 o 
   8   4   8      402.78      402.83     13.73 o 
   9   4   8       16.67       13.11      4.75 o 
  10   4   8       22.42       15.58      5.46 o 
  11   4   8       88.05      103.21      8.96 o 
  12   4   8      152.11      150.52     11.89 o 
  13   4   8       65.21       58.89      8.99 o 
  14   4   8       28.41       12.14      7.26 o 
  15   4   8       27.78       16.07      7.34 o 
  16   4   8       84.38       73.69     10.36 o 
  17   4   8        0.31        0.29      7.51 o 
  18   4   8        0.15        9.37      8.21 o 
  19   4   8        1.81       -7.75     10.24 o 
  20   4   8       12.39       14.51     10.49 o 
   1   5   8      143.91      167.09      9.21 o 
   2   5   8       32.37       33.69      5.21 o 
   3   5   8       67.17       68.17      7.26 o 
   4   5   8      202.15      227.40     10.37 o 
   5   5   8      161.26      187.79     10.06 o 
   6   5   8      157.20      174.94     10.36 o 
   7   5   8       47.44       49.56      6.84 o 
   8   5   8       15.26       17.15      5.79 o 
   9   5   8      131.37      152.09     10.63 o 
  10   5   8        9.29        5.81      5.72 o 
  11   5   8      201.98      221.82     14.34 o 
  12   5   8        0.04        2.00      6.51 o 
  13   5   8        9.88       28.82      8.18 o 
  14   5   8        6.49       10.64      7.75 o 
  15   5   8        3.60       -1.32      7.19 o 
  16   5   8        0.05       -7.65      7.65 o 
  17   5   8        0.82       -2.03      8.61 o 
  18   5   8        9.14       -7.03      8.68 o 
   0   6   8      395.36      424.18     24.88 o 
   1   6   8       36.83       32.65      8.21 o 
   2   6   8      143.55      129.05     12.30 o 
   3   6   8       13.38       -4.04      5.66 o 
   4   6   8       24.91       21.58      6.93 o 
   5   6   8        5.84        0.49      6.78 o 
   6   6   8       71.27       59.52      8.19 o 
   7   6   8        6.37       -1.52      7.68 o 
   8   6   8       24.08       34.62     11.65 o 
   9   6   8        1.63       11.01      7.27 o 
  10   6   8       15.71       18.48      9.03 o 
  11   6   8       19.86        7.03      7.30 o 
  12   6   8       37.36       34.44      8.50 o 
  13   6   8        8.74       13.22      8.01 o 
  14   6   8       26.54       19.61      8.62 o 
  15   6   8       77.97       76.55     11.30 o 
  16   6   8       23.08       15.74      9.14 o 
   1   7   8        6.21       -1.21      6.23 o 
   2   7   8        3.41        3.17      8.36 o 
   3   7   8        3.48        2.21      7.60 o 
   4   7   8        4.41       -7.05      7.05 o 
   5   7   8       28.64       32.84      9.88 o 
   6   7   8       10.00       12.00      8.66 o 
   7   7   8       52.38       47.30     11.97 o 
   8   7   8       58.65       43.39     10.91 o 
   9   7   8       49.30       46.77     10.19 o 
  10   7   8       37.73       31.34      9.57 o 
  11   7   8       13.07       13.93      9.23 o 
  12   7   8        1.18        2.61      8.90 o 
  13   7   8        0.92        0.77      9.69 o 
  14   7   8        1.96       -1.49     10.27 o 
   0   8   8       90.47      157.19     30.46 o 
   1   8   8       92.69       72.70     11.84 o 
   2   8   8       21.79       38.44     11.57 o 
   3   8   8        5.00        8.16      9.12 o 
   4   8   8        2.85        8.79      9.47 o 
   5   8   8        5.23        1.62      8.89 o 
   6   8   8        0.23        8.22     11.62 o 
   7   8   8        0.50       -3.22     10.44 o 
   8   8   8        3.14        0.61     12.76 o 
   9   8   8        5.48       12.46     14.14 o 
  10   8   8        2.39        0.37     14.04 o 
   1   9   8       14.53       20.71     14.08 o 
   1   1   9      209.90      213.90      7.10 o 
   2   1   9       48.76       38.01      4.02 o 
   3   1   9       70.50       82.43      5.61 o 
   4   1   9      167.60      153.49      6.41 o 
   5   1   9        2.07        4.39      2.79 o 
   6   1   9      281.37      290.66      9.56 o 
   7   1   9        9.23        7.96      3.18 o 
   8   1   9      237.79      267.24      9.34 o 
   9   1   9        1.61        5.56      3.19 o 
  10   1   9       62.00       44.17      5.39 o 
  11   1   9        5.32        0.57      3.27 o 
  12   1   9       12.93        8.58      3.75 o 
  13   1   9       17.26       18.53      4.38 o 
  14   1   9       33.08       34.87      5.32 o 
  15   1   9        0.01        6.25      5.62 o 
  16   1   9       12.30       14.50      6.20 o 
  17   1   9       22.58       19.54      6.92 o 
  18   1   9        1.09        3.46      6.58 o 
  19   1   9        2.70       -6.47      7.78 o 
  20   1   9       11.39       25.00     10.45 o 
  21   1   9       13.48       12.36     10.64 o 
  22   1   9        4.86       10.51     32.07 o 
   0   2   9      372.02      344.34     12.79 o 
   1   2   9        1.69        3.28      3.26 o 
   2   2   9      606.87      531.34     10.88 o 
   3   2   9     2038.88     2140.51     31.60 o 
   4   2   9       85.19       93.52      5.55 o 
   5   2   9     1477.85     1408.37     24.07 o 
   6   2   9       39.25       31.17      4.47 o 
   7   2   9      125.73      150.16      9.88 o 
   8   2   9      172.75      167.95     12.01 o 
   9   2   9      850.15      838.74     17.96 o 
  10   2   9        7.62        9.49      3.88 o 
  11   2   9       19.80       14.25      4.20 o 
  12   2   9        8.89        6.91      4.05 o 
  13   2   9      200.04      186.15     11.10 o 
  14   2   9        0.23       -3.58      4.67 o 
  15   2   9        0.45        3.97      5.51 o 
  16   2   9        0.10        4.51      5.99 o 
  17   2   9       54.31       48.65      8.53 o 
  18   2   9        7.68       16.24      6.80 o 
  19   2   9       16.00       31.21     11.03 o 
  20   2   9        0.99       10.31      9.77 o 
  21   2   9        9.27       -1.06      9.93 o 
   1   3   9       68.08       70.92      4.76 o 
   2   3   9       38.86       44.21      4.79 o 
   3   3   9      309.72      304.18      8.73 o 
   4   3   9      152.99      134.63      6.75 o 
   5   3   9        0.69        7.77      3.45 o 
   6   3   9      330.06      337.63     14.10 o 
   7   3   9       48.88       48.87      5.14 o 
   8   3   9       67.39       79.43      7.44 o 
   9   3   9       41.06       24.89      5.37 o 
  10   3   9      456.20      437.13     15.47 o 
  11   3   9        2.10        2.81      4.56 o 
  12   3   9       41.64       35.03      9.76 o 
  13   3   9       24.49       18.90      6.72 o 
  14   3   9        4.80       11.29      6.48 o 
  15   3   9       13.79        9.50      6.88 o 
  16   3   9        0.04        7.20      6.31 o 
  17   3   9        1.26        2.11      6.42 o 
  18   3   9        2.74       -0.38      7.06 o 
  19   3   9        6.59        6.12      8.46 o 
  20   3   9        1.83       14.07     12.16 o 
   0   4   9      106.60      133.42     10.02 o 
   1   4   9      864.62      879.14     16.49 o 
   2   4   9      286.23      323.70      9.63 o 
   3   4   9        5.31        9.26      4.21 o 
   4   4   9      272.41      269.76     10.53 o 
   5   4   9      169.74      164.66      8.91 o 
   6   4   9        4.30        0.53      3.62 o 
   7   4   9      160.82      174.37     10.80 o 
   8   4   9      521.05      538.62     18.82 o 
   9   4   9       11.65       13.63      5.60 o 
  10   4   9       16.30       18.73      5.75 o 
  11   4   9      216.07      223.65     12.79 o 
  12   4   9      326.03      340.05     16.80 o 
  13   4   9       66.45       67.35      9.54 o 
  14   4   9        1.07        5.69      6.42 o 
  15   4   9       21.35        9.81      7.16 o 
  16   4   9       41.90       16.41      8.14 o 
  17   4   9        3.23        3.58      7.74 o 
  18   4   9       20.29       30.02      9.92 o 
  19   4   9        8.67       14.01      9.44 o 
   1   5   9       10.91        6.94      4.36 o 
   2   5   9       41.76       42.53      5.95 o 
   3   5   9      159.39      182.83     10.63 o 
   4   5   9       19.83       27.79      5.35 o 
   5   5   9       14.92        3.47      5.11 o 
   6   5   9       73.44       73.94      7.29 o 
   7   5   9       23.38       27.14      5.86 o 
   8   5   9        1.79       -4.76      4.94 o 
   9   5   9        0.01       -2.39      6.60 o 
  10   5   9       82.24       81.71     10.87 o 
  11   5   9        0.24       -0.09      6.51 o 
  12   5   9       17.84       24.94      8.17 o 
  13   5   9        0.43        7.64      7.33 o 
  14   5   9        6.38        0.82      7.39 o 
  15   5   9        3.23       -2.86      7.51 o 
  16   5   9        0.29       18.15      9.07 o 
  17   5   9       10.23        9.34      8.95 o 
  18   5   9        0.35        8.64     10.92 o 
   0   6   9        0.20       -1.31      8.32 o 
   1   6   9        3.20       11.78      6.69 o 
   2   6   9        4.14        2.81      5.88 o 
   3   6   9       31.68       27.87      7.35 o 
   4   6   9       58.78       76.95     12.47 o 
   5   6   9      106.02      107.69     15.31 o 
   6   6   9        5.23        9.11      8.19 o 
   7   6   9       18.80       19.71     10.73 o 
   8   6   9        2.83       10.24      7.60 o 
   9   6   9       30.45       27.73      9.74 o 
  10   6   9        1.26       -1.30      6.70 o 
  11   6   9        2.05       -1.61      7.52 o 
  12   6   9       15.22       14.91      8.30 o 
  13   6   9        2.47        1.65      7.78 o 
  14   6   9        4.30        8.23      8.17 o 
  15   6   9       10.56       13.78      9.08 o 
  16   6   9       34.44       15.19      9.79 o 
   1   7   9       31.30       34.17      8.32 o 
   2   7   9        1.51        8.93      7.76 o 
   3   7   9        0.93       -2.76      6.77 o 
   4   7   9       76.98       60.48     10.30 o 
   5   7   9       47.30       30.93     11.33 o 
   6   7   9        3.71        8.77      8.22 o 
   7   7   9       46.58       70.57     13.04 o 
   8   7   9        0.70       -1.65      8.84 o 
   9   7   9        1.43        0.82      8.96 o 
  10   7   9       15.57       13.22      9.15 o 
  11   7   9        4.02       -8.15      8.15 o 
  12   7   9        0.34        0.95      9.08 o 
  13   7   9        0.10        4.95     10.15 o 
   0   8   9       11.24       17.81     13.81 o 
   1   8   9       58.37       69.78     12.22 o 
   2   8   9        0.55       -7.78      7.78 o 
   3   8   9       10.89       22.15      9.86 o 
   4   8   9        1.51        6.55      9.71 o 
   5   8   9        4.15       10.23     10.38 o 
   6   8   9        1.96       -6.74     10.21 o 
   7   8   9       19.49       -0.46     11.85 o 
   8   8   9       10.06        8.55     13.53 o 
   9   8   9        1.01        1.79     13.84 o 
   0   0  10     1750.59     1932.54     56.19 o 
   1   0  10       58.11       51.26      5.96 o 
   2   0  10     4746.37     4994.13     93.70 o 
   3   0  10      215.00      214.49     10.47 o 
   4   0  10      296.83      321.08     12.47 o 
   5   0  10      741.89      713.58     19.71 o 
   6   0  10      395.84      436.12     15.20 o 
   7   0  10       80.46       84.14      7.42 o 
   8   0  10        5.78       11.46      5.00 o 
   9   0  10      135.00      152.84     10.11 o 
  10   0  10      362.32      348.76     23.69 o 
  11   0  10      254.45      285.42     14.73 o 
  12   0  10       68.24       48.86      8.64 o 
  13   0  10      751.16      743.14     27.86 o 
  14   0  10     1174.20     1101.95     35.59 o 
  15   0  10        0.31       -8.15      8.15 o 
  16   0  10       19.47        4.89      8.67 o 
  17   0  10        7.85        4.72      7.56 o 
  18   0  10       14.93       30.91     11.36 o 
  19   0  10        5.82       -3.14      9.97 o 
  20   0  10        4.08       19.47     12.68 o 
  21   0  10        0.00       -5.47     12.33 o 
   1   1  10      574.20      530.21     10.19 o 
   2   1  10       22.20       15.75      3.19 o 
   3   1  10       43.26       48.73      4.18 o 
   4   1  10      737.80      742.47     15.06 o 
   5   1  10      465.24      468.78     11.72 o 
   6   1  10      342.58      392.67     11.53 o 
   7   1  10       71.47       64.37      7.41 o 
   8   1  10     1106.93     1170.38     22.06 o 
   9   1  10       17.85        9.63      3.37 o 
  10   1  10       82.29       70.77      5.66 o 
  11   1  10       37.32       35.94      4.91 o 
  12   1  10     1215.93     1234.73     23.61 o 
  13   1  10        8.68        8.40      4.16 o 
  14   1  10      404.93      398.76     14.08 o 
  15   1  10      110.01       80.10      9.94 o 
  16   1  10      107.18      104.89     10.32 o 
  17   1  10        2.52        2.58      6.32 o 
  18   1  10       45.17       52.89      9.42 o 
  19   1  10        0.30        4.83      7.69 o 
  20   1  10       21.24       29.17     10.46 o 
  21   1  10        1.41       -4.43      9.75 o 
   0   2  10       33.01       19.28      6.78 o 
   1   2  10        9.42       15.32      3.17 o 
   2   2  10      721.70      753.81     13.86 o 
   3   2  10       12.07        7.33      2.99 o 
   4   2  10      148.98      151.88      6.41 o 
   5   2  10      859.03      871.97     17.28 o 
   6   2  10      189.23      210.47     14.25 o 
   7   2  10      273.09      295.71     12.87 o 
   8   2  10       30.51       24.25      4.69 o 
   9   2  10      537.91      519.02     16.04 o 
  10   2  10      101.32      108.09      7.16 o 
  11   2  10        0.33       -1.98      3.73 o 
  12   2  10        6.34        4.85      4.23 o 
  13   2  10      552.33      545.48     22.48 o 
  14   2  10      889.12      951.66     35.17 o 
  15   2  10       23.41       19.37      6.80 o 
  16   2  10       95.72       80.86      9.43 o 
  17   2  10        0.06       -2.40      5.99 o 
  18   2  10        3.10       10.78      7.58 o 
  19   2  10        0.86       -2.27      7.77 o 
  20   2  10        2.99       -5.20      9.12 o 
  21   2  10        3.22       -1.02     10.33 o 
   1   3  10       54.52       53.99      6.73 o 
   2   3  10      613.48      631.70     13.58 o 
   3   3  10       37.34       38.92      4.07 o 
   4   3  10      906.61      903.31     17.86 o 
   5   3  10       82.48       82.10      7.41 o 
   6   3  10     1339.91     1350.29     24.57 o 
   7   3  10       73.92       72.17      5.77 o 
   8   3  10      688.25      758.75     25.41 o 
   9   3  10      715.28      710.15     22.46 o 
  10   3  10     1730.52     1701.05     36.96 o 
  11   3  10      231.48      229.02     12.25 o 
  12   3  10      194.52      227.97     13.79 o 
  13   3  10       73.37       56.36     11.08 o 
  14   3  10      525.54      572.50     20.21 o 
  15   3  10       34.05       32.06      7.33 o 
  16   3  10        0.31       -3.28      6.14 o 
  17   3  10       15.57       12.80      7.41 o 
  18   3  10        0.85        0.77      6.86 o 
  19   3  10        5.80        1.64      7.77 o 
  20   3  10        1.34       -5.62      9.95 o 
   0   4  10       40.98       46.13     11.20 o 
   1   4  10       72.82       83.13      6.12 o 
   2   4  10        5.88       -0.61      3.18 o 
   3   4  10       27.06       26.08      4.12 o 
   4   4  10       16.64       10.32      4.09 o 
   5   4  10      417.92      430.17     14.30 o 
   6   4  10      121.69      119.70      8.49 o 
   7   4  10      106.04      106.52      9.89 o 
   8   4  10       32.82       23.32      7.87 o 
   9   4  10      203.89      217.62     13.49 o 
  10   4  10        1.13        4.91      5.35 o 
  11   4  10       30.83       28.93      9.62 o 
  12   4  10        0.35        1.87      7.79 o 
  13   4  10      110.66      107.18     11.41 o 
  14   4  10      108.36      113.67     10.82 o 
  15   4  10       20.49       24.60      7.78 o 
  16   4  10        1.94       -6.85      6.85 o 
  17   4  10        1.27       -0.41      8.14 o 
  18   4  10        2.00        8.44      9.02 o 
  19   4  10        3.01       12.89      9.57 o 
   1   5  10       24.23       28.41      5.70 o 
   2   5  10        2.59        9.00      4.84 o 
   3   5  10       16.32       13.05      5.37 o 
   4   5  10        4.27        3.65      4.63 o 
   5   5  10       43.84       38.57      7.11 o 
   6   5  10        0.03        3.64      5.02 o 
   7   5  10      681.62      751.12     22.55 o 
   8   5  10       11.84        0.64      5.55 o 
   9   5  10      358.28      372.04     18.72 o 
  10   5  10       11.00        2.88      7.20 o 
  11   5  10       18.11       14.75      7.10 o 
  12   5  10        3.82        7.83      6.99 o 
  13   5  10        0.17       -2.51      6.46 o 
  14   5  10        8.37        2.14      8.24 o 
  15   5  10        6.28        3.81      7.88 o 
  16   5  10        2.93       -6.13      7.93 o 
  17   5  10        8.19       24.07      9.96 o 
  18   5  10       18.82        5.30     21.35 o 
   0   6  10       31.48       43.00     12.49 o 
   1   6  10       65.62       55.01      8.21 o 
   2   6  10        1.80        0.12      6.09 o 
   3   6  10        9.31        6.21      6.61 o 
   4   6  10        7.02       10.78      8.19 o 
   5   6  10       21.78       11.46      9.12 o 
   6   6  10        0.10        8.63     10.43 o 
   7   6  10        1.27       16.55      9.16 o 
   8   6  10        1.29        5.62      6.70 o 
   9   6  10        0.88        6.91      6.94 o 
  10   6  10        0.06        1.02      7.68 o 
  11   6  10        5.40       -5.82      7.80 o 
  12   6  10        3.54        8.50      8.67 o 
  13   6  10        3.02        1.58      8.74 o 
  14   6  10        0.21        9.17      9.82 o 
  15   6  10       10.06       17.98     10.60 o 
  16   6  10       16.28       19.08     22.36 o 
   1   7  10        6.75        6.63      7.41 o 
   2   7  10        0.17       -0.56      7.44 o 
   3   7  10        1.16        3.39      7.50 o 
   4   7  10        3.94       11.83      8.30 o 
   5   7  10      141.07      153.80     14.05 o 
   6   7  10        5.05       14.84      9.24 o 
   7   7  10      286.55      361.59     25.12 o 
   8   7  10        1.91        2.61     10.71 o 
   9   7  10      115.85      141.53     21.68 o 
  10   7  10        1.51       -2.71      8.94 o 
  11   7  10        3.71       -2.30      8.28 o 
  12   7  10        0.08       -4.49      9.69 o 
  13   7  10        0.31        1.20     10.70 o 
   0   8  10        3.89       -4.07     10.33 o 
   1   8  10       30.44       17.10      9.77 o 
   2   8  10        4.60        1.34      8.79 o 
   3   8  10        3.58       -1.05      8.71 o 
   4   8  10        0.90        2.16      9.11 o 
   5   8  10        0.01        0.42     11.07 o 
   6   8  10        1.69        9.98     11.31 o 
   7   8  10        3.22        9.23     12.91 o 
   8   8  10        0.27       17.63     14.24 o 
   9   8  10        0.01       -2.00     12.82 o 
   1   1  11        8.86       13.57      3.04 o 
   2   1  11     2134.85     2127.77     28.02 o 
   3   1  11      214.07      234.92      6.99 o 
   4   1  11        0.69       -1.11      2.46 o 
   5   1  11       16.48       25.28      5.88 o 
   6   1  11        6.12       10.47      3.20 o 
   7   1  11        4.09       11.44      3.74 o 
   8   1  11      274.80      253.90     11.48 o 
   9   1  11        0.02        0.18      3.14 o 
  10   1  11       72.90       63.89      5.97 o 
  11   1  11       25.68       26.18      5.04 o 
  12   1  11       32.06       27.73      4.93 o 
  13   1  11        8.57       10.89      4.47 o 
  14   1  11       20.45       15.86      7.03 o 
  15   1  11       11.85        3.12      5.48 o 
  16   1  11        2.45        8.51      6.45 o 
  17   1  11        0.13       -1.25      6.27 o 
  18   1  11       51.94       46.58      9.06 o 
  19   1  11        0.03       -3.74      7.12 o 
  20   1  11        3.99       -1.72      8.58 o 
  21   1  11        0.00        0.90      9.53 o 
   0   2  11     1167.77     1288.56     28.75 o 
   1   2  11      639.64      644.60     12.64 o 
   2   2  11      160.66      175.41      7.99 o 
   3   2  11       53.34       51.95      4.46 o 
   4   2  11      352.08      337.07      9.18 o 
   5   2  11      762.66      774.55     16.19 o 
   6   2  11        0.42       -1.54      2.91 o 
   7   2  11       64.70       70.39      7.55 o 
   8   2  11        3.94        9.53      3.94 o 
   9   2  11      219.12      226.15     10.43 o 
  10   2  11        0.20        0.87      3.93 o 
  11   2  11       11.79        0.78      4.29 o 
  12   2  11        6.78       10.18      4.73 o 
  13   2  11      272.12      266.34     15.70 o 
  14   2  11        0.76        1.41      5.08 o 
  15   2  11        0.12       -3.05      5.79 o 
  16   2  11       29.04       25.81      7.11 o 
  17   2  11       11.29       17.98      7.41 o 
  18   2  11        0.69        6.88      7.88 o 
  19   2  11        0.41        2.33      7.55 o 
  20   2  11       26.30       33.03     10.82 o 
   1   3  11        0.53        0.28      3.31 o 
   2   3  11      195.80      195.31      8.12 o 
   3   3  11      258.46      269.39      9.35 o 
   4   3  11      394.67      418.15     10.96 o 
   5   3  11       73.79       70.66      5.87 o 
   6   3  11      228.05      232.31     10.16 o 
   7   3  11       19.79       16.88      4.56 o 
   8   3  11     1317.46     1369.70     29.11 o 
   9   3  11       41.61       30.09      6.26 o 
  10   3  11      319.26      342.13     16.42 o 
  11   3  11      151.77      149.39     11.27 o 
  12   3  11       27.86       23.54      6.53 o 
  13   3  11        0.00        6.89      6.03 o 
  14   3  11        5.50       -3.55      5.94 o 
  15   3  11       61.56       74.44     10.30 o 
  16   3  11        0.64       -1.93      6.31 o 
  17   3  11        0.61        4.94      6.90 o 
  18   3  11        0.05        3.34      7.89 o 
  19   3  11        0.10        1.83      7.61 o 
  20   3  11       32.21       30.19     10.28 o 
   0   4  11       24.59       33.66      8.60 o 
   1   4  11      175.58      175.94      8.18 o 
   2   4  11        4.29       -3.16      3.16 o 
   3   4  11       42.01       34.13      5.23 o 
   4   4  11      141.88      144.68      8.17 o 
   5   4  11       95.08       98.89      8.31 o 
   6   4  11      199.43      206.44     10.97 o 
   7   4  11       22.14       19.09      5.39 o 
   8   4  11     1357.26     1487.93     34.03 o 
   9   4  11       27.00       15.45      6.03 o 
  10   4  11       37.60       36.55      7.23 o 
  11   4  11        1.62        0.14      5.76 o 
  12   4  11      394.56      371.19     17.61 o 
  13   4  11      227.06      222.58     14.72 o 
  14   4  11        9.90       12.09      7.06 o 
  15   4  11        9.50        5.94      7.37 o 
  16   4  11        0.00        1.55      7.38 o 
  17   4  11        3.25       12.01      8.16 o 
  18   4  11        0.70        5.94      8.61 o 
  19   4  11        0.44       -1.11      8.79 o 
   1   5  11        1.99       -3.51      5.01 o 
   2   5  11       48.45       38.67      6.04 o 
   3   5  11       54.42       39.68      6.15 o 
   4   5  11       97.74      120.17     10.00 o 
   5   5  11       11.20       11.78      5.42 o 
   6   5  11      241.83      231.13     13.21 o 
   7   5  11        0.32        6.68      5.56 o 
   8   5  11      381.93      387.72     22.58 o 
   9   5  11       29.52       24.18      7.73 o 
  10   5  11       55.93       45.38      9.36 o 
  11   5  11       67.09       73.58      9.92 o 
  12   5  11        7.02        0.87      7.50 o 
  13   5  11        1.34       -5.69      7.03 o 
  14   5  11       23.64       24.59      8.84 o 
  15   5  11       28.40       39.85     10.72 o 
  16   5  11        1.81       -0.54      9.11 o 
  17   5  11        2.95        7.21      9.32 o 
   0   6  11      166.27      159.96     17.66 o 
   1   6  11        0.13       -0.95      6.78 o 
   2   6  11       26.08       19.31      7.72 o 
   3   6  11       86.56       73.75     10.16 o 
   4   6  11       49.27       40.72      9.76 o 
   5   6  11       22.06       15.64      9.59 o 
   6   6  11        2.10        5.97      8.13 o 
   7   6  11        0.11        5.53      7.55 o 
   8   6  11       20.51        9.60      8.00 o 
   9   6  11       12.20        9.12      8.85 o 
  10   6  11        9.05        4.11      7.99 o 
  11   6  11        1.16       -3.21      7.52 o 
  12   6  11        0.72       -3.91      8.07 o 
  13   6  11       31.80       41.78     10.66 o 
  14   6  11        9.92       -7.92      9.29 o 
  15   6  11        0.49       -6.77      9.92 o 
   1   7  11        4.72       10.65      7.71 o 
   2   7  11       14.96        8.03      8.61 o 
   3   7  11        0.01       -0.92      7.51 o 
   4   7  11        3.28       -3.77      7.41 o 
   5   7  11        1.95       -3.06      8.38 o 
   6   7  11        7.06        5.75     10.43 o 
   7   7  11       20.79       22.74     11.73 o 
   8   7  11        5.93       -2.77      9.73 o 
   9   7  11        3.17       -5.72      9.69 o 
  10   7  11       21.38       11.97     10.37 o 
  11   7  11        3.60       -0.24      9.17 o 
  12   7  11        3.78       -1.91     10.01 o 
   0   8  11       60.02       89.18     16.87 o 
   1   8  11        7.77       12.32      9.00 o 
   2   8  11       10.25       23.60     10.50 o 
   3   8  11        6.98        7.57      9.16 o 
   4   8  11       36.75       29.51     10.49 o 
   5   8  11        0.03       -2.65     10.96 o 
   6   8  11        6.30        2.17     13.05 o 
   7   8  11        0.16        9.10     13.64 o 
   8   8  11       14.81       18.64     12.79 o 
   0   0  12     2854.99     3058.08     76.77 o 
   1   0  12      466.55      500.11     13.63 o 
   2   0  12     1894.17     2261.36     44.01 o 
   3   0  12      182.73      165.59      9.36 o 
   4   0  12     1299.52     1196.98     29.22 o 
   5   0  12      284.97      348.38     14.08 o 
   6   0  12      299.19      318.44     15.14 o 
   7   0  12      141.32      140.51     11.91 o 
   8   0  12       52.52       62.55      7.54 o 
   9   0  12       33.85       27.25      6.42 o 
  10   0  12      603.90      514.88     22.04 o 
  11   0  12      132.47      124.26     12.27 o 
  12   0  12       95.63       90.16     12.42 o 
  13   0  12        2.18        7.10      8.30 o 
  14   0  12      549.93      511.04     27.45 o 
  15   0  12      360.48      413.87     28.03 o 
  16   0  12       19.32        4.76      7.97 o 
  17   0  12        3.82        1.62      8.61 o 
  18   0  12       24.46        3.83      9.40 o 
  19   0  12       19.15       18.02     12.77 o 
  20   0  12       30.08       29.62     11.89 o 
  21   0  12        8.06        2.49     12.91 o 
   1   1  12     1505.90     1513.98     23.08 o 
   2   1  12      318.04      316.68      8.25 o 
   3   1  12      229.27      242.60      7.57 o 
   4   1  12     1738.93     1836.77     27.32 o 
   5   1  12     2303.54     2270.17     34.47 o 
   6   1  12      102.29      107.78      7.32 o 
   7   1  12      130.10      128.88      7.28 o 
   8   1  12      406.61      361.35     11.76 o 
   9   1  12        2.60       -1.36      3.27 o 
  10   1  12      152.81      141.65      8.79 o 
  11   1  12      193.34      195.15      9.96 o 
  12   1  12       50.60       54.21      6.48 o 
  13   1  12       44.24       50.75      6.96 o 
  14   1  12      139.88      168.97     14.42 o 
  15   1  12        3.60        8.32      6.14 o 
  16   1  12       44.35       43.87      9.88 o 
  17   1  12        4.60        9.74      6.67 o 
  18   1  12        0.02        1.15      7.00 o 
  19   1  12        2.55        0.95      7.39 o 
  20   1  12        4.22        1.89      9.08 o 
   0   2  12     2520.28     2698.32     55.74 o 
   1   2  12      457.86      483.73     11.40 o 
   2   2  12     1881.29     1972.04     30.18 o 
   3   2  12       22.07       19.91      3.85 o 
   4   2  12     1032.39     1011.83     18.08 o 
   5   2  12       17.83       10.32      3.57 o 
   6   2  12      832.10      810.48     17.66 o 
   7   2  12      116.17      118.56      7.37 o 
   8   2  12        0.00       -0.74      3.35 o 
   9   2  12        0.86       -1.16      3.57 o 
  10   2  12      307.25      296.21     12.38 o 
  11   2  12       78.19       73.67      6.82 o 
  12   2  12       22.59       12.79      4.74 o 
  13   2  12       10.13       -2.73      5.29 o 
  14   2  12      147.41      119.81     11.33 o 
  15   2  12      244.69      271.56     16.32 o 
  16   2  12        4.72        3.83      6.45 o 
  17   2  12       20.86       36.85      8.72 o 
  18   2  12       19.56        3.12      7.67 o 
  19   2  12       15.20       23.91      8.28 o 
  20   2  12        0.15       -0.01      8.57 o 
   1   3  12       71.88       77.94      5.45 o 
   2   3  12       95.95      109.48      6.18 o 
   3   3  12      441.33      448.37     12.51 o 
   4   3  12      223.42      256.70     10.42 o 
   5   3  12      181.73      215.27      9.21 o 
   6   3  12     1226.74     1225.39     23.61 o 
   7   3  12       77.43       74.27      6.84 o 
   8   3  12      490.57      490.18     17.28 o 
   9   3  12      575.17      608.49     21.46 o 
  10   3  12      414.87      427.53     21.29 o 
  11   3  12       51.04       35.73      7.06 o 
  12   3  12        0.08        1.98      6.13 o 
  13   3  12      151.33      145.54     17.17 o 
  14   3  12       15.37       12.20      6.96 o 
  15   3  12       11.43       12.95      7.48 o 
  16   3  12       16.53       11.24      7.47 o 
  17   3  12       19.03        3.82      6.83 o 
  18   3  12        3.42       -4.56      7.34 o 
  19   3  12       22.78       32.68     10.31 o 
   0   4  12        6.11       -2.90      5.27 o 
   1   4  12      115.02      117.46      7.19 o 
   2   4  12      230.31      254.17      9.88 o 
   3   4  12       52.33       51.81      5.33 o 
   4   4  12        4.36        5.36      4.04 o 
   5   4  12        0.84        1.91      4.58 o 
   6   4  12      179.36      186.09     11.02 o 
   7   4  12       39.07       41.37      7.01 o 
   8   4  12        3.03       -1.66      5.02 o 
   9   4  12       15.01        9.19      5.95 o 
  10   4  12       52.83       48.04      8.96 o 
  11   4  12       17.98        5.38      6.61 o 
  12   4  12        2.08       -5.59      5.59 o 
  13   4  12       33.42       26.71      9.55 o 
  14   4  12        7.22       14.87      7.57 o 
  15   4  12       89.17       94.75     14.31 o 
  16   4  12        2.21        2.44      7.86 o 
  17   4  12        2.83       12.09      8.32 o 
  18   4  12       14.06        3.95     10.21 o 
   1   5  12       68.97       29.26      5.67 o 
   2   5  12       51.53       36.37      6.02 o 
   3   5  12       10.03       10.09      5.09 o 
   4   5  12        0.54       -4.99      5.29 o 
   5   5  12        0.90       -0.48      6.32 o 
   6   5  12      111.77      109.67     11.06 o 
   7   5  12      537.19      600.58     21.40 o 
   8   5  12      143.55      163.44     12.31 o 
   9   5  12      178.20      193.75     13.52 o 
  10   5  12       22.34        5.45      6.90 o 
  11   5  12        2.17       -5.28      6.88 o 
  12   5  12        0.57       -6.62      7.00 o 
  13   5  12        2.54       -0.32      7.50 o 
  14   5  12        0.06       -6.79      6.79 o 
  15   5  12        0.01       -0.66      8.85 o 
  16   5  12        6.84        6.33      9.86 o 
  17   5  12        2.46       -9.29      9.83 o 
   0   6  12       51.91       57.01     16.74 o 
   1   6  12       33.70       27.42      8.39 o 
   2   6  12        1.44       -4.02      6.35 o 
   3   6  12        0.16       -3.60      7.71 o 
   4   6  12       16.38       -6.49      6.49 o 
   5   6  12        0.88        4.60      7.45 o 
   6   6  12        0.85       -5.46     11.13 o 
   7   6  12        0.90        5.97      7.77 o 
   8   6  12        0.03       -6.55      6.55 o 
   9   6  12        3.81       13.00      9.22 o 
  10   6  12        0.23        2.64      7.67 o 
  11   6  12        0.26       -7.21      7.21 o 
  12   6  12        6.88        9.63      9.30 o 
  13   6  12        9.98       -4.68      9.42 o 
  14   6  12        1.17       10.59     10.19 o 
  15   6  12        6.00       23.07     23.59 o 
   1   7  12        1.78        9.48      7.67 o 
   2   7  12        3.42        3.56      8.25 o 
   3   7  12        3.85       11.73      8.53 o 
   4   7  12        0.62        9.11      8.82 o 
   5   7  12       66.14       73.02     14.57 o 
   6   7  12       11.34       21.41     12.15 o 
   7   7  12      257.23      310.57     25.14 o 
   8   7  12       34.17       28.42     11.24 o 
   9   7  12       58.13       58.48     12.76 o 
  10   7  12        8.07        9.18     10.74 o 
  11   7  12        0.16       13.84     11.54 o 
  12   7  12        2.45      -14.43     14.68 o 
   0   8  12       27.17       33.69     14.28 o 
   1   8  12        2.00       -4.34      8.92 o 
   2   8  12        1.54       -5.30      8.99 o 
   3   8  12       12.90       33.75     11.23 o 
   4   8  12       11.99       12.28     11.83 o 
   5   8  12        5.14        5.89     12.71 o 
   6   8  12        0.82        7.37     12.17 o 
   7   8  12        4.71        5.96     12.56 o 
   1   1  13       63.90       79.91      4.82 o 
   2   1  13       41.99       37.92      4.90 o 
   3   1  13      475.20      508.06     11.35 o 
   4   1  13       48.67       55.35      4.55 o 
   5   1  13       65.78       58.68      5.13 o 
   6   1  13       88.52       94.85      6.62 o 
   7   1  13      122.95      113.58      7.30 o 
   8   1  13      312.52      318.40     11.59 o 
   9   1  13        7.20        5.10      3.96 o 
  10   1  13       60.11       59.76      6.52 o 
  11   1  13      103.55       85.20      7.82 o 
  12   1  13        0.25       -2.99      4.54 o 
  13   1  13       13.09        7.96      6.96 o 
  14   1  13        2.67       -1.80      6.26 o 
  15   1  13       71.13       51.35      8.65 o 
  16   1  13        0.31        2.27      5.76 o 
  17   1  13       21.98        8.83      6.70 o 
  18   1  13        2.62        9.95      7.51 o 
  19   1  13        8.26        4.98      8.26 o 
  20   1  13        9.72       17.75      9.85 o 
   0   2  13       67.87       62.78      7.75 o 
   1   2  13      600.07      643.23     14.23 o 
   2   2  13      121.50      113.92      6.00 o 
   3   2  13      109.94      113.86      6.52 o 
   4   2  13       15.26       11.06      3.54 o 
   5   2  13       27.43       28.23      4.61 o 
   6   2  13       72.27       65.74      5.99 o 
   7   2  13       26.57       22.09      4.56 o 
   8   2  13        1.96       -1.07      3.77 o 
   9   2  13       44.28       38.99      5.56 o 
  10   2  13        4.24       11.58      4.92 o 
  11   2  13       95.07      100.12      9.64 o 
  12   2  13        1.91        6.67      5.18 o 
  13   2  13      142.36      151.34     11.66 o 
  14   2  13        0.13       -2.69      5.97 o 
  15   2  13       47.65       28.08      8.21 o 
  16   2  13        2.85       14.67      7.07 o 
  17   2  13       11.63       -2.32      7.41 o 
  18   2  13        1.37        6.65      8.06 o 
  19   2  13        0.75       -2.94      7.55 o 
  20   2  13        0.56        2.23      8.78 o 
   1   3  13      129.51      131.08      9.34 o 
   2   3  13      125.09      157.48      9.21 o 
   3   3  13       84.41       88.74      5.96 o 
   4   3  13      207.59      212.24      9.09 o 
   5   3  13        5.39        4.86      3.88 o 
   6   3  13      182.00      186.60      9.94 o 
   7   3  13       65.18       53.98      6.48 o 
   8   3  13      322.02      350.45     13.49 o 
   9   3  13        2.62        2.84      5.04 o 
  10   3  13      117.87      118.21     11.58 o 
  11   3  13      244.98      246.58     14.59 o 
  12   3  13       17.02       26.74      7.23 o 
  13   3  13        0.51       -3.10      6.34 o 
  14   3  13        0.18        0.66      6.12 o 
  15   3  13       76.08       73.65      9.90 o 
  16   3  13        9.61       16.04      7.97 o 
  17   3  13       13.05       15.80      8.21 o 
  18   3  13        2.29       -7.32      7.32 o 
  19   3  13        0.14       -4.76      8.43 o 
   0   4  13        2.50       -0.34      5.47 o 
   1   4  13       59.57       65.70      6.84 o 
   2   4  13       33.57       31.05      6.69 o 
   3   4  13      230.55      281.23     13.67 o 
   4   4  13       83.53       91.73      9.83 o 
   5   4  13      348.12      376.32     14.48 o 
   6   4  13      113.10      129.83     10.27 o 
   7   4  13       27.59       18.02      6.48 o 
   8   4  13      117.71      116.42     10.69 o 
   9   4  13      267.60      284.06     19.18 o 
  10   4  13        2.69        1.93      6.52 o 
  11   4  13       31.22       12.31      7.20 o 
  12   4  13       29.63       25.85      7.83 o 
  13   4  13      243.37      265.42     16.60 o 
  14   4  13       48.52       53.11      9.61 o 
  15   4  13        2.32        1.35      7.47 o 
  16   4  13        4.67        7.70      8.45 o 
  17   4  13       27.04       26.89     10.39 o 
  18   4  13       17.29       18.95     10.52 o 
   1   5  13      322.36      326.93     13.63 o 
   2   5  13       98.18       69.11      7.97 o 
   3   5  13       12.45       10.77      6.10 o 
   4   5  13       56.49       67.32     11.46 o 
   5   5  13       48.34       38.19      9.19 o 
   6   5  13       87.42       88.12     11.69 o 
   7   5  13        0.02        7.55      7.05 o 
   8   5  13      100.82       96.40     11.50 o 
   9   5  13        7.01        9.13      6.82 o 
  10   5  13       15.13       10.63      7.35 o 
  11   5  13       47.89       58.11     10.54 o 
  12   5  13        3.27        8.83      8.25 o 
  13   5  13        3.07       -4.69      7.86 o 
  14   5  13        0.04        9.15      8.38 o 
  15   5  13       15.28        8.42      8.64 o 
  16   5  13        1.07        1.38     10.37 o 
   0   6  13        0.74       -6.39      9.15 o 
   1   6  13       25.06       30.41      7.86 o 
   2   6  13       21.01       12.48      6.94 o 
   3   6  13       20.31       29.37      8.41 o 
   4   6  13       20.26       24.72      9.09 o 
   5   6  13        3.52        2.66      8.28 o 
   6   6  13       15.20       11.91      8.31 o 
   7   6  13        0.18        4.79      8.31 o 
   8   6  13        0.83        4.41      8.39 o 
   9   6  13        4.01       -4.70      8.05 o 
  10   6  13        2.35       -7.98      7.98 o 
  11   6  13       10.45       20.73      9.26 o 
  12   6  13        0.20        3.90      8.65 o 
  13   6  13       57.55       54.14     12.82 o 
  14   6  13        2.17        1.15     10.36 o 
   1   7  13       33.82       37.04      9.29 o 
   2   7  13        6.33        3.00      8.13 o 
   3   7  13        0.08        4.91      8.23 o 
   4   7  13        4.81       12.62     14.06 o 
   5   7  13        3.00       17.59     10.94 o 
   6   7  13        4.29       18.05     11.79 o 
   7   7  13        1.78      -10.62     10.62 o 
   8   7  13        7.19       16.15     10.07 o 
   9   7  13        0.72       23.89     10.59 o 
  10   7  13        0.79        0.74     11.93 o 
  11   7  13       10.91        4.33     12.54 o 
   0   8  13       14.89        5.57     12.18 o 
   1   8  13        3.18        5.96      9.37 o 
   2   8  13        7.98       14.50     10.07 o 
   3   8  13        1.96       -0.52     10.00 o 
   4   8  13        0.04       10.76     10.69 o 
   5   8  13        4.63       20.25     12.44 o 
   0   0  14      347.97      287.34     18.59 o 
   1   0  14      393.68      451.78     14.79 o 
   2   0  14     1158.27     1229.81     27.84 o 
   3   0  14       57.24       67.14      7.44 o 
   4   0  14      140.58      130.37     10.76 o 
   5   0  14      434.96      436.70     18.54 o 
   6   0  14      641.81      652.31     34.02 o 
   7   0  14      129.50      124.14     10.47 o 
   8   0  14       58.58       57.67      9.91 o 
   9   0  14      271.30      242.09     16.07 o 
  10   0  14      108.31      126.14     12.37 o 
  11   0  14       97.83       89.12     11.08 o 
  12   0  14      117.34      144.57     13.84 o 
  13   0  14      150.05      132.77     15.87 o 
  14   0  14       12.49        9.52      8.15 o 
  15   0  14        6.40        5.69      8.40 o 
  16   0  14        8.46        5.43     10.01 o 
  17   0  14        1.79        7.21      9.75 o 
  18   0  14      122.35      103.09     15.57 o 
  19   0  14       14.09       18.65     11.25 o 
  20   0  14       39.35       13.03     13.07 o 
   1   1  14      158.45      144.32      7.34 o 
   2   1  14      400.11      418.16      9.89 o 
   3   1  14       90.10      101.81      5.57 o 
   4   1  14       85.61       75.09      5.36 o 
   5   1  14        4.94        1.94      3.45 o 
   6   1  14        9.53       15.34      4.54 o 
   7   1  14      647.51      633.83     16.21 o 
   8   1  14     1043.79     1136.94     23.17 o 
   9   1  14     1252.62     1263.31     26.57 o 
  10   1  14       69.14       68.86      7.17 o 
  11   1  14      277.36      285.15     15.03 o 
  12   1  14       23.83       20.13      6.16 o 
  13   1  14       14.39        6.82      6.73 o 
  14   1  14       34.89       27.52      7.32 o 
  15   1  14       29.35       10.61      6.26 o 
  16   1  14       16.36       15.70      6.71 o 
  17   1  14        7.12        8.94      6.85 o 
  18   1  14        6.13        4.38      8.03 o 
  19   1  14        1.70        1.28      7.61 o 
  20   1  14        6.65       15.83     10.48 o 
   0   2  14     1554.32     1645.27     35.45 o 
   1   2  14       41.77       42.64      4.37 o 
   2   2  14      198.09      237.12      8.50 o 
   3   2  14       39.34       28.29      4.40 o 
   4   2  14       93.58       94.27      7.57 o 
   5   2  14        0.73        2.83      3.73 o 
   6   2  14       10.49       10.87      4.30 o 
   7   2  14      108.26      110.50      7.69 o 
   8   2  14       10.05        4.41      4.29 o 
   9   2  14       67.67       61.89      6.63 o 
  10   2  14       34.87       32.61      5.94 o 
  11   2  14        1.22        7.63      5.90 o 
  12   2  14        0.30        2.32      6.18 o 
  13   2  14      101.47       89.29     11.60 o 
  14   2  14        8.29       -0.32      6.26 o 
  15   2  14       52.63       38.39      8.28 o 
  16   2  14        7.97        9.60      7.40 o 
  17   2  14        3.20        8.70      8.44 o 
  18   2  14       48.21       49.56     10.47 o 
  19   2  14        1.01        3.81      8.86 o 
   1   3  14        6.25        2.95      3.81 o 
   2   3  14        0.68        2.19      3.40 o 
   3   3  14      153.60      165.86     12.46 o 
   4   3  14      123.50      123.99      9.23 o 
   5   3  14       17.23       18.13      6.02 o 
   6   3  14      247.33      222.82     11.09 o 
   7   3  14      135.54      155.28      9.70 o 
   8   3  14      980.92     1056.62     23.20 o 
   9   3  14      826.98      879.16     23.87 o 
  10   3  14       22.59       11.82      5.97 o 
  11   3  14      579.74      585.19     24.68 o 
  12   3  14       68.32       79.94      9.42 o 
  13   3  14       88.13       78.37      9.44 o 
  14   3  14        2.49        4.39      6.79 o 
  15   3  14       36.76       27.52      8.08 o 
  16   3  14       25.32        9.41      7.98 o 
  17   3  14        1.68        0.18      8.02 o 
  18   3  14        0.27       -4.72      7.64 o 
   0   4  14      528.77      536.45     21.95 o 
   1   4  14      112.25      113.29      7.86 o 
   2   4  14        3.07        1.86      4.23 o 
   3   4  14       11.14       15.98      4.79 o 
   4   4  14      197.90      190.36      9.51 o 
   5   4  14        0.00        7.50      5.15 o 
   6   4  14        1.62       -4.27      5.04 o 
   7   4  14       23.36       10.60      6.22 o 
   8   4  14      129.54       95.17     12.78 o 
   9   4  14       19.31       14.70      6.66 o 
  10   4  14        0.14       -0.49      6.55 o 
  11   4  14        0.56       -2.72      6.70 o 
  12   4  14       51.94       43.23      9.19 o 
  13   4  14       60.07       38.31      8.97 o 
  14   4  14        1.17        4.41      7.78 o 
  15   4  14       33.14       39.20      9.85 o 
  16   4  14       12.62       20.29      9.18 o 
  17   4  14        0.02        5.15      8.47 o 
   1   5  14       47.92       33.10      7.29 o 
   2   5  14      252.49      248.32     23.10 o 
   3   5  14       25.82       12.48      8.08 o 
   4   5  14       71.21       75.52     14.34 o 
   5   5  14       37.70       20.16      8.28 o 
   6   5  14      273.22      288.94     17.43 o 
   7   5  14       17.59        4.41      7.63 o 
   8   5  14      100.20       92.34     11.45 o 
   9   5  14        0.70        1.84      6.85 o 
  10   5  14        0.36       -4.40      6.56 o 
  11   5  14        5.60       16.49      7.98 o 
  12   5  14       46.47       43.72      9.59 o 
  13   5  14        0.04        0.65      8.20 o 
  14   5  14        4.83       -5.30      8.35 o 
  15   5  14       17.84        9.80      9.69 o 
  16   5  14       30.79        1.40     19.43 o 
   0   6  14        5.83        8.53     10.35 o 
   1   6  14       75.70       67.56      9.81 o 
   2   6  14        2.11       -1.08      6.28 o 
   3   6  14        1.33       16.95      8.11 o 
   4   6  14        8.50        4.78     10.10 o 
   5   6  14       34.46       24.30      9.77 o 
   6   6  14        1.27        5.76      7.79 o 
   7   6  14        3.86        6.43      8.58 o 
   8   6  14       14.82       16.80      8.75 o 
   9   6  14       28.93       26.20      8.84 o 
  10   6  14        5.67        8.67      9.12 o 
  11   6  14        7.71        6.40      9.49 o 
  12   6  14       12.17       16.81      9.29 o 
  13   6  14       21.51       14.47      9.83 o 
   1   7  14       13.11        9.73      7.97 o 
   2   7  14        5.99       10.07      8.24 o 
   3   7  14        3.34        3.41      9.12 o 
   4   7  14        0.45        7.12     11.08 o 
   5   7  14       29.44       23.59     12.57 o 
   6   7  14       35.75       13.98     11.00 o 
   7   7  14       29.71       12.97     11.75 o 
   8   7  14       52.07       42.88     13.16 o 
   9   7  14        4.47       11.46     11.80 o 
  10   7  14        1.05       10.94     11.52 o 
   0   8  14        0.00       -5.55     11.38 o 
   1   8  14        1.54       -8.74      8.74 o 
   2   8  14        3.62       -5.89     10.52 o 
   3   8  14        0.20        1.19     10.36 o 
   4   8  14        0.13        2.52     20.71 o 
   1   1  15       16.71        7.85      3.44 o 
   2   1  15       68.34       58.22      4.84 o 
   3   1  15        4.57        6.16      3.10 o 
   4   1  15       34.16       27.10      4.31 o 
   5   1  15       29.25       22.10      4.58 o 
   6   1  15      411.18      401.51     13.00 o 
   7   1  15        5.34        5.09      4.30 o 
   8   1  15       48.90       53.06      6.23 o 
   9   1  15        0.00        4.31      4.69 o 
  10   1  15       23.49       10.12      4.68 o 
  11   1  15       16.75       14.42      6.36 o 
  12   1  15        0.30       -4.38      5.20 o 
  13   1  15       17.13       15.77      6.95 o 
  14   1  15        7.18        5.54      5.84 o 
  15   1  15        6.83        3.72      5.95 o 
  16   1  15        5.08       -1.51      6.42 o 
  17   1  15        0.16       -2.91      6.96 o 
  18   1  15        0.25        1.04      7.95 o 
  19   1  15        0.87       -3.93      8.26 o 
   0   2  15      515.28      552.04     22.54 o 
   1   2  15      389.39      411.49     10.80 o 
   2   2  15      281.36      278.96      9.50 o 
   3   2  15      224.30      220.73     10.54 o 
   4   2  15      154.09      150.16      8.60 o 
   5   2  15      193.20      185.94      9.98 o 
   6   2  15      383.80      417.36     13.70 o 
   7   2  15      136.80      115.18      8.49 o 
   8   2  15        0.73       -2.63      4.25 o 
   9   2  15       30.31       16.66      5.50 o 
  10   2  15        6.45        5.05      5.06 o 
  11   2  15        0.05        9.21      6.19 o 
  12   2  15        0.66       -0.58      6.31 o 
  13   2  15      137.27      118.89     11.64 o 
  14   2  15       22.21       24.62      7.07 o 
  15   2  15        0.14       -0.36      6.90 o 
  16   2  15       21.78       23.69      8.66 o 
  17   2  15        9.14        6.38      8.18 o 
  18   2  15       11.99       12.99      8.84 o 
  19   2  15        0.57       12.80      9.44 o 
   1   3  15       33.29       47.72      5.73 o 
   2   3  15      472.93      460.82     12.64 o 
   3   3  15      338.26      318.12     14.34 o 
   4   3  15       22.87       18.47      4.65 o 
   5   3  15       27.75       34.24      6.14 o 
   6   3  15     1085.50     1106.31     24.86 o 
   7   3  15      148.59      137.63      9.56 o 
   8   3  15      278.99      278.37     13.07 o 
   9   3  15        4.58        4.22      5.68 o 
  10   3  15        6.50       13.11      6.83 o 
  11   3  15       71.26       63.17      9.63 o 
  12   3  15        8.88        1.83      6.31 o 
  13   3  15       11.77       25.78      7.67 o 
  14   3  15        7.27        7.81      7.17 o 
  15   3  15       16.90       12.25      7.79 o 
  16   3  15        1.22        4.96      7.87 o 
  17   3  15       18.07       12.65      8.50 o 
  18   3  15        3.02        8.91      9.17 o 
   0   4  15       33.09       18.58      7.67 o 
   1   4  15       50.27       50.02      6.15 o 
   2   4  15       10.20       10.97      4.62 o 
   3   4  15      118.14      105.81      8.21 o 
   4   4  15       14.16       14.04      5.11 o 
   5   4  15       60.24       60.66      8.32 o 
   6   4  15       22.44       30.59      7.62 o 
   7   4  15      106.40      112.01     10.92 o 
   8   4  15       72.76       77.50      9.46 o 
   9   4  15       34.64       23.79      7.92 o 
  10   4  15        8.04       16.44      7.18 o 
  11   4  15       37.30       39.41      8.81 o 
  12   4  15       16.50       14.37      7.66 o 
  13   4  15        0.25       -5.58      6.71 o 
  14   4  15      128.70      143.03     12.94 o 
  15   4  15        0.54        5.21      7.99 o 
  16   4  15       11.14        4.25      8.28 o 
  17   4  15        4.22       12.16      9.28 o 
   1   5  15       28.77       35.99      8.19 o 
   2   5  15      278.77      298.47     16.92 o 
   3   5  15       85.65       90.47     14.63 o 
   4   5  15       31.38       32.78     10.38 o 
   5   5  15       42.75       30.59      8.77 o 
   6   5  15      339.64      384.47     19.80 o 
   7   5  15       31.22       24.63      8.64 o 
   8   5  15       57.06       46.66      9.77 o 
   9   5  15       24.31       16.42      8.24 o 
  10   5  15        0.78        4.09      7.52 o 
  11   5  15       12.91       12.34      8.41 o 
  12   5  15        3.51       -7.24      7.24 o 
  13   5  15        3.02       -0.17      7.84 o 
  14   5  15        0.70        0.18      8.69 o 
  15   5  15        5.29        9.69      9.60 o 
   0   6  15       41.60       35.60     12.38 o 
   1   6  15        0.00       -2.98      6.58 o 
   2   6  15       92.01       73.05     11.05 o 
   3   6  15       58.35       33.54     10.38 o 
   4   6  15       17.08       10.89      8.85 o 
   5   6  15        1.47        2.61      7.45 o 
   6   6  15       13.87       -4.25      8.50 o 
   7   6  15       16.29        0.21      8.08 o 
   8   6  15        3.12       -0.22      8.30 o 
   9   6  15        3.95       11.03      9.51 o 
  10   6  15        1.61        6.57      9.04 o 
  11   6  15       10.43       -2.57      8.64 o 
  12   6  15        2.74        3.54     10.17 o 
  13   6  15        2.54        7.08     19.60 o 
   1   7  15       12.47        4.71      7.95 o 
   2   7  15       50.56       61.84     12.21 o 
   3   7  15        4.23        0.99     10.48 o 
   4   7  15        9.68       15.83     11.77 o 
   5   7  15        3.55        1.34     10.86 o 
   6   7  15       25.59       19.19     12.60 o 
   7   7  15        6.50        7.45     11.17 o 
   8   7  15        1.79        9.83     11.51 o 
   9   7  15       14.51      -10.85     10.85 o 
   0   0  16      150.29      144.06     17.20 o 
   1   0  16        0.00       -3.24      4.08 o 
   2   0  16      110.50       95.94      9.10 o 
   3   0  16       81.67       80.36      8.77 o 
   4   0  16      215.24      233.70     13.29 o 
   5   0  16       33.86       36.00      7.03 o 
   6   0  16       23.75       23.77      6.59 o 
   7   0  16       16.86        9.99      6.81 o 
   8   0  16      233.47      206.18     17.61 o 
   9   0  16        3.24       -0.86      6.31 o 
  10   0  16       92.94       76.10     14.43 o 
  11   0  16       80.68       59.85     17.35 o 
  12   0  16      197.66      168.79     16.11 o 
  13   0  16       24.05       30.54     11.56 o 
  14   0  16       39.49       24.24     12.22 o 
  15   0  16        5.10        8.46      9.08 o 
  16   0  16       31.57       17.67     10.01 o 
  17   0  16       35.41       57.20     13.17 o 
  18   0  16        0.81       -3.64     10.30 o 
  19   0  16       11.26       21.06     14.37 o 
   1   1  16        1.43        7.04      3.26 o 
   2   1  16      437.21      448.82     11.93 o 
   3   1  16       12.48       15.09      4.08 o 
   4   1  16        4.34       -1.43      4.67 o 
   5   1  16      202.02      188.14      9.54 o 
   6   1  16        7.36       -3.97      3.97 o 
   7   1  16     2761.68     2785.50     45.78 o 
   8   1  16       21.78       19.02      5.14 o 
   9   1  16      980.67      979.15     22.20 o 
  10   1  16       46.89       39.42      7.83 o 
  11   1  16        0.60        6.01      6.13 o 
  12   1  16       90.82       97.39     17.06 o 
  13   1  16        5.94        5.50      6.15 o 
  14   1  16       15.80       11.44      6.61 o 
  15   1  16        0.21        1.99      6.57 o 
  16   1  16        6.34        5.74      7.52 o 
  17   1  16       31.33       21.48      8.30 o 
  18   1  16        0.56        4.20      8.30 o 
  19   1  16        6.96        2.36     10.97 o 
   0   2  16      111.08      111.47      9.19 o 
   1   2  16      501.18      499.00     13.67 o 
   2   2  16       33.43       28.67      4.92 o 
   3   2  16       28.83       23.89      4.70 o 
   4   2  16       18.25       16.96      5.23 o 
   5   2  16      820.67      894.32     21.36 o 
   6   2  16        3.44        1.25      4.59 o 
   7   2  16       29.08       16.74      7.41 o 
   8   2  16        0.04       -0.13      4.71 o 
   9   2  16      179.05      186.98     16.06 o 
  10   2  16       53.44       53.23     10.86 o 
  11   2  16        5.56       14.82      6.51 o 
  12   2  16        1.82       11.85      6.74 o 
  13   2  16       35.82       39.28      8.27 o 
  14   2  16       33.53       28.42      9.79 o 
  15   2  16       41.05       55.34     11.89 o 
  16   2  16        6.25        5.90      7.56 o 
  17   2  16       12.21        6.33      9.21 o 
  18   2  16        0.01        6.70      8.72 o 
   1   3  16       20.10       22.92      4.94 o 
   2   3  16      493.52      500.78     15.77 o 
   3   3  16       41.18       41.15      6.13 o 
   4   3  16       23.60       22.23      6.12 o 
   5   3  16      326.57      344.84     13.85 o 
   6   3  16       17.95       12.21      5.73 o 
   7   3  16      496.54      495.13     19.86 o 
   8   3  16        5.73        0.11      6.14 o 
   9   3  16      229.81      233.59     16.58 o 
  10   3  16       21.02       24.96      7.93 o 
  11   3  16       17.69       18.52      7.78 o 
  12   3  16        0.07        4.41      6.65 o 
  13   3  16       78.24       90.70     10.53 o 
  14   3  16        2.95        1.49      6.96 o 
  15   3  16       33.58       34.84      9.66 o 
  16   3  16        6.79        7.94      8.61 o 
  17   3  16       40.39       45.76     11.06 o 
   0   4  16      311.12      301.85     20.52 o 
   1   4  16      264.41      266.59     16.51 o 
   2   4  16        4.55        5.47      5.93 o 
   3   4  16        0.90       -2.45      5.00 o 
   4   4  16       91.83       95.57     10.61 o 
   5   4  16      265.44      271.07     16.66 o 
   6   4  16        0.29       -6.40      6.40 o 
   7   4  16        5.92        9.36      7.30 o 
   8   4  16       12.88       16.60      8.10 o 
   9   4  16      123.53      131.12     12.06 o 
  10   4  16        0.37        7.86      7.04 o 
  11   4  16       11.99       20.33      8.04 o 
  12   4  16        1.58        1.36      7.03 o 
  13   4  16       38.65       55.34     10.21 o 
  14   4  16        0.70        6.00      8.30 o 
  15   4  16        1.41        7.83      8.64 o 
  16   4  16        0.02        2.96      9.10 o 
   1   5  16       35.50       34.79      9.02 o 
   2   5  16       62.45       71.55     11.55 o 
   3   5  16        0.87       12.04      8.01 o 
   4   5  16       87.32       99.95     12.90 o 
   5   5  16       44.71       36.71      9.31 o 
   6   5  16       38.33       30.47      9.29 o 
   7   5  16       41.40       29.27     10.75 o 
   8   5  16       16.60       13.48      7.93 o 
   9   5  16       27.06       26.01      9.39 o 
  10   5  16       70.83       78.10     15.32 o 
  11   5  16        1.78       -2.98      7.24 o 
  12   5  16        0.85        2.05      8.34 o 
  13   5  16        0.31        3.29      8.64 o 
  14   5  16        0.27        2.90      9.01 o 
   0   6  16       77.89       79.47     24.82 o 
   1   6  16        5.60       -4.11      6.95 o 
   2   6  16        0.14       -3.19      8.30 o 
   3   6  16        1.03        8.38      9.18 o 
   4   6  16       33.16       36.44     10.55 o 
   5   6  16        0.17        2.38      8.81 o 
   6   6  16        1.57       -8.68      8.68 o 
   7   6  16        0.81        0.26      8.41 o 
   8   6  16        1.04        0.45      8.98 o 
   9   6  16        1.00        3.19      9.13 o 
  10   6  16        7.67        2.15      9.28 o 
  11   6  16        3.88        9.67      9.66 o 
  12   6  16        3.15       -0.34      9.20 o 
   1   7  16        1.12       -4.76      8.45 o 
   2   7  16        4.30       10.95     10.45 o 
   3   7  16        4.91        1.34     11.12 o 
   4   7  16       10.30       -0.56     11.59 o 
   5   7  16        0.16        4.34     11.48 o 
   6   7  16        2.16       -5.37     11.31 o 
   7   7  16        0.07       11.51     12.27 o 
   8   7  16        2.21        1.31     11.06 o 
   1   1  17      110.52      119.79      9.50 o 
   2   1  17      224.76      249.52     10.78 o 
   3   1  17      214.10      202.23     10.35 o 
   4   1  17      201.14      204.83     11.65 o 
   5   1  17        8.29       -1.30      4.80 o 
   6   1  17       31.99       19.14      8.93 o 
   7   1  17       15.64        9.27      5.10 o 
   8   1  17        2.63        7.38      5.00 o 
   9   1  17        0.28        3.46      5.47 o 
  10   1  17      131.83      125.52     10.36 o 
  11   1  17        1.53        9.12      6.59 o 
  12   1  17        0.00       -2.57      5.82 o 
  13   1  17        5.73        7.14      6.37 o 
  14   1  17       17.22        6.97      6.59 o 
  15   1  17        1.55        1.42      6.82 o 
  16   1  17        9.30        3.75      6.76 o 
  17   1  17        4.51       -0.43      7.93 o 
  18   1  17        4.79       -0.80      8.94 o 
   0   2  17      242.01      272.60     16.18 o 
   1   2  17        9.05        8.20      4.13 o 
   2   2  17        0.31        0.18      3.99 o 
   3   2  17      109.63      140.95      9.23 o 
   4   2  17      185.62      165.97      9.90 o 
   5   2  17      240.24      248.26     12.05 o 
   6   2  17       24.00       18.75      5.71 o 
   7   2  17       31.88       25.34      6.32 o 
   8   2  17      132.61      112.69     14.53 o 
   9   2  17       29.32       16.68      7.77 o 
  10   2  17        0.14       -0.12      6.31 o 
  11   2  17        0.69       -4.24      6.42 o 
  12   2  17       29.54       15.65      7.27 o 
  13   2  17        4.84        7.86      7.06 o 
  14   2  17        7.06        7.64      7.98 o 
  15   2  17       26.77       35.07      9.29 o 
  16   2  17       19.18        8.57      9.07 o 
  17   2  17       12.44        4.08      8.57 o 
   1   3  17        0.27       -2.83      4.35 o 
   2   3  17      170.07      175.93     10.28 o 
   3   3  17       13.78       11.47      6.11 o 
   4   3  17      102.75      109.83     10.54 o 
   5   3  17       24.08       16.23      6.11 o 
   6   3  17      167.95      183.39     14.94 o 
   7   3  17        1.12        2.50      6.23 o 
   8   3  17      114.77       92.62     13.94 o 
   9   3  17        5.24       17.14      7.63 o 
  10   3  17       77.10       73.07     10.02 o 
  11   3  17       17.16        9.48      7.95 o 
  12   3  17       27.17       18.85      8.14 o 
  13   3  17        5.95        6.91      7.58 o 
  14   3  17       11.35        7.61      7.84 o 
  15   3  17        0.94        3.07      8.15 o 
  16   3  17        1.49        0.65      8.56 o 
  17   3  17        1.54       -1.38     11.23 o 
   0   4  17        0.30       -6.70      8.55 o 
   1   4  17        0.12       -1.21      5.86 o 
   2   4  17       12.90        5.11     10.35 o 
   3   4  17      136.07      133.94     13.95 o 
   4   4  17        3.59       -4.72      6.08 o 
   5   4  17        8.83       11.30      7.32 o 
   6   4  17       15.38       20.92      8.20 o 
   7   4  17       41.16       27.23      8.82 o 
   8   4  17        2.03       -5.37      7.32 o 
   9   4  17        3.28       -6.67      6.67 o 
  10   4  17        1.77        4.22      7.62 o 
  11   4  17       43.81       58.07     10.43 o 
  12   4  17        2.61       -6.91      6.91 o 
  13   4  17       31.75       25.97      9.31 o 
  14   4  17       29.05       14.17      9.20 o 
  15   4  17        4.34       -3.83      9.04 o 
   1   5  17       62.03       63.22     11.25 o 
   2   5  17        6.31        7.81      6.94 o 
   3   5  17       10.19        9.19      6.93 o 
   4   5  17        5.88        9.08      8.02 o 
   5   5  17        3.49        6.02      8.03 o 
   6   5  17       19.28        4.49      8.67 o 
   7   5  17        5.18       15.11      8.78 o 
   8   5  17       68.14       51.26     12.65 o 
   9   5  17        0.32        1.97      7.89 o 
  10   5  17       42.46       41.66     13.47 o 
  11   5  17        1.04       -7.71      7.71 o 
  12   5  17       15.89       16.92      9.28 o 
  13   5  17        3.02        4.54      9.37 o 
   0   6  17        7.33       10.60     12.19 o 
   1   6  17       17.55        7.54      8.82 o 
   2   6  17       37.13       40.25     11.23 o 
   3   6  17        1.33       10.04      8.80 o 
   4   6  17        5.75        2.38      9.31 o 
   5   6  17        1.70        2.73      8.60 o 
   6   6  17        0.20        0.58      8.92 o 
   7   6  17        3.59        1.16      9.28 o 
   8   6  17        4.24        8.05      9.29 o 
   9   6  17        0.91       13.77     10.03 o 
  10   6  17        0.48       -9.95      9.95 o 
  11   6  17        7.95        6.72     10.21 o 
   1   7  17        5.24        8.05     10.20 o 
   2   7  17        3.87        9.19      9.98 o 
   3   7  17        0.00       -2.81     10.31 o 
   4   7  17        3.31       13.41     12.14 o 
   5   7  17        0.74        2.99     11.54 o 
   6   7  17        5.31       16.30     13.00 o 
   0   0  18        0.95       12.04      7.98 o 
   1   0  18      105.28      113.83     11.82 o 
   2   0  18        0.00       -0.88      6.36 o 
   3   0  18      920.43      935.72     30.49 o 
   4   0  18       44.15       36.19     10.06 o 
   5   0  18       21.96       12.51      7.27 o 
   6   0  18       16.86       14.84      8.04 o 
   7   0  18      515.02      500.14     27.71 o 
   8   0  18       99.24      111.53     13.17 o 
   9   0  18      160.96      149.24     17.10 o 
  10   0  18        0.44       -2.70      7.56 o 
  11   0  18      215.57      194.91     17.26 o 
  12   0  18       63.78       71.32     12.28 o 
  13   0  18        3.55        1.20      8.82 o 
  14   0  18        1.43        5.23      9.42 o 
  15   0  18        5.01        2.83     10.25 o 
  16   0  18       13.83       20.78     10.79 o 
  17   0  18       18.63       25.38     12.27 o 
   1   1  18      635.74      675.30     19.67 o 
   2   1  18      394.72      419.76     15.25 o 
   3   1  18       57.61       42.47      6.28 o 
   4   1  18       32.39       42.21      6.40 o 
   5   1  18      878.20      879.09     21.79 o 
   6   1  18      676.46      657.03     22.01 o 
   7   1  18     1023.59     1077.58     26.21 o 
   8   1  18      474.49      491.09     18.00 o 
   9   1  18        0.14       -0.23      6.00 o 
  10   1  18        6.47        4.48      6.62 o 
  11   1  18       21.72       18.83      7.14 o 
  12   1  18       60.44       69.33      8.90 o 
  13   1  18        8.57       -0.60      6.29 o 
  14   1  18       62.54       74.31      9.66 o 
  15   1  18        3.62       -4.14      6.44 o 
  16   1  18        1.27       -0.53      7.03 o 
  17   1  18        6.84       10.18      8.82 o 
   0   2  18        5.81        2.49      6.51 o 
   1   2  18      278.19      307.36     13.60 o 
   2   2  18       36.19       38.65      6.20 o 
   3   2  18      768.07      800.54     19.73 o 
   4   2  18       74.50       60.05      7.03 o 
   5   2  18       57.96       43.67      7.05 o 
   6   2  18       22.09       14.94      6.26 o 
   7   2  18      109.81      101.74     10.12 o 
   8   2  18        2.46       -5.60      5.60 o 
   9   2  18       10.40       -0.40      6.56 o 
  10   2  18        3.22        3.77      6.20 o 
  11   2  18       22.26       26.78      7.24 o 
  12   2  18        6.74        8.95      6.29 o 
  13   2  18        2.95        5.12      7.29 o 
  14   2  18       16.28        6.05      8.35 o 
  15   2  18        5.62       -5.41      7.77 o 
  16   2  18       31.10       19.46     10.17 o 
  17   2  18       57.73       96.01     19.11 o 
   1   3  18       16.38       17.18      6.15 o 
   2   3  18        1.32       -0.92      5.21 o 
   3   3  18       19.39       -0.92      6.06 o 
   4   3  18       85.23      110.34     10.60 o 
   5   3  18        0.06        0.46      6.44 o 
   6   3  18      222.01      226.66     23.40 o 
   7   3  18      140.69      166.93     13.06 o 
   8   3  18      368.12      395.47     18.66 o 
   9   3  18       17.26        4.11      6.92 o 
  10   3  18        5.10       -6.67      6.67 o 
  11   3  18        7.57        6.58      8.24 o 
  12   3  18        5.54        3.67      7.75 o 
  13   3  18        1.87        9.58      8.89 o 
  14   3  18       23.84       32.16     10.60 o 
  15   3  18       23.07       16.73      8.89 o 
  16   3  18       12.52        6.86     10.20 o 
   0   4  18       17.91       16.32     15.77 o 
   1   4  18        0.42        6.46      9.12 o 
   2   4  18        0.00        4.06      6.27 o 
   3   4  18       83.05       88.30      9.99 o 
   4   4  18       12.70       10.97      7.18 o 
   5   4  18        5.13       -6.82      6.82 o 
   6   4  18        9.53       18.57      8.19 o 
   7   4  18       10.77       13.45      8.29 o 
   8   4  18        0.59       -4.02      7.89 o 
   9   4  18        1.43       -7.40      7.55 o 
  10   4  18        8.12       18.91      8.50 o 
  11   4  18        0.27        2.71      7.92 o 
  12   4  18        2.41       -3.36      7.46 o 
  13   4  18        5.28       -0.94      8.86 o 
  14   4  18        4.75       -8.03      8.03 o 
   1   5  18       18.13       18.19      7.59 o 
   2   5  18        5.71       -3.69      6.64 o 
   3   5  18        0.02       -1.43      6.99 o 
   4   5  18       12.86        6.89      7.73 o 
   5   5  18        7.91        7.33      9.32 o 
   6   5  18      121.24      141.91     14.43 o 
   7   5  18       11.06       10.63      8.66 o 
   8   5  18       73.16       84.21     15.34 o 
   9   5  18       12.67       29.46      9.41 o 
  10   5  18       14.39        4.34      9.48 o 
  11   5  18       12.54        8.82      9.42 o 
  12   5  18        1.25       -7.45      8.57 o 
   0   6  18        0.80      -10.49     11.78 o 
   1   6  18        9.23       12.96      9.81 o 
   2   6  18        6.54       22.57     10.70 o 
   3   6  18        0.66        2.11      9.57 o 
   4   6  18        3.61       -6.14      8.62 o 
   5   6  18        2.66       -4.75      8.69 o 
   6   6  18       30.51       31.01     10.87 o 
   7   6  18        4.25       -3.72      9.02 o 
   8   6  18        7.72        5.54      9.63 o 
   9   6  18        7.36        2.99     10.73 o 
  10   6  18        4.12      -16.65     16.65 o 
   1   7  18        0.63       14.07     10.66 o 
   2   7  18        0.03      -10.44     10.44 o 
   3   7  18        8.26       19.25     12.83 o 
   4   7  18        6.39       10.80     11.75 o 
   1   1  19      162.43      191.61     15.44 o 
   2   1  19      110.90      118.73     10.37 o 
   3   1  19       20.48       17.24      5.74 o 
   4   1  19        0.08        8.08      5.24 o 
   5   1  19       23.83       26.96      6.37 o 
   6   1  19      144.54      134.34     13.40 o 
   7   1  19       23.06       20.32      6.86 o 
   8   1  19       70.78       93.00     11.62 o 
   9   1  19       17.18       20.36      7.47 o 
  10   1  19        7.62        7.74      7.03 o 
  11   1  19       31.66       32.25      7.52 o 
  12   1  19        1.75        8.24      6.81 o 
  13   1  19        0.53        2.18      6.70 o 
  14   1  19        6.71        0.38      6.91 o 
  15   1  19        4.52        4.82      7.28 o 
  16   1  19        1.68       -3.54      7.67 o 
  17   1  19        8.26       21.47     14.33 o 
   0   2  19        7.57        4.25      7.57 o 
   1   2  19       78.74       67.62      7.72 o 
   2   2  19        0.14        8.01      5.38 o 
   3   2  19       17.51        9.58      5.51 o 
   4   2  19       44.36       39.92      6.95 o 
   5   2  19        0.67       -1.83      5.34 o 
   6   2  19        0.31       -2.61      5.25 o 
   7   2  19        1.78       12.20      6.07 o 
   8   2  19        0.33       -3.51      5.88 o 
   9   2  19       13.15        7.95      6.65 o 
  10   2  19       12.80        5.83      7.00 o 
  11   2  19       12.26       15.45      7.15 o 
  12   2  19        0.03        2.21      6.88 o 
  13   2  19        2.75       -1.09      7.32 o 
  14   2  19        8.09        6.70      8.30 o 
  15   2  19        0.52       -5.90      8.41 o 
  16   2  19        7.72        5.89      9.12 o 
   1   3  19        4.14       -1.47      6.33 o 
   2   3  19        6.93        0.86      6.21 o 
   3   3  19       17.58       16.53      7.53 o 
   4   3  19       49.22       44.69     10.63 o 
   5   3  19        1.90       -6.09      6.09 o 
   6   3  19      165.45      172.05     16.52 o 
   7   3  19        0.21        7.46      7.91 o 
   8   3  19      194.27      238.06     15.33 o 
   9   3  19        2.52       -3.56      7.15 o 
  10   3  19        6.64       -2.14      6.76 o 
  11   3  19        5.09       11.54      7.87 o 
  12   3  19        1.31       -7.79      8.03 o 
  13   3  19       24.22       15.60      9.61 o 
  14   3  19        9.02        5.92      9.50 o 
  15   3  19        2.02       -7.51      8.78 o 
   0   4  19        1.94        1.57     10.19 o 
   1   4  19       42.02       18.00      7.31 o 
   2   4  19       85.51       99.53     10.16 o 
   3   4  19        1.63        0.98      6.76 o 
   4   4  19        8.01        1.90      6.93 o 
   5   4  19       19.42        1.24      7.87 o 
   6   4  19       76.18       71.13     12.16 o 
   7   4  19       13.08       18.03      8.85 o 
   8   4  19        5.87       23.34      9.25 o 
   9   4  19        0.75       -1.62      7.46 o 
  10   4  19        0.70       14.02      8.52 o 
  11   4  19       21.73       19.74      9.14 o 
  12   4  19       11.43       -5.46      8.64 o 
  13   4  19        6.05        4.46      8.92 o 
  14   4  19       13.60       -2.48     12.71 o 
   1   5  19       37.26       22.90      8.69 o 
   2   5  19       20.11       16.80      8.49 o 
   3   5  19        8.61        9.46      7.77 o 
   4   5  19       34.93       27.76      9.50 o 
   5   5  19       40.79       26.98      9.60 o 
   6   5  19        4.71       -3.34      8.09 o 
   7   5  19        0.10        4.02      9.19 o 
   8   5  19       65.38       52.84     11.43 o 
   9   5  19        2.38       -1.92      9.50 o 
  10   5  19       38.08       29.15     11.26 o 
  11   5  19        0.02        3.25      9.25 o 
   0   6  19       88.15      100.02     26.14 o 
   1   6  19       43.42       47.48     13.90 o 
   2   6  19       10.84       12.42     10.43 o 
   3   6  19        1.24       -1.17     11.00 o 
   4   6  19       54.19       63.12     19.61 o 
   5   6  19        1.45        8.71      9.89 o 
   6   6  19        3.32        9.65     10.40 o 
   7   6  19        2.41        8.17     10.19 o 
   8   6  19       16.16       31.04     11.56 o 
   0   0  20      414.37      543.68     43.03 o 
   1   0  20      153.09      190.26     31.11 o 
   2   0  20      159.93      162.81     14.91 o 
   3   0  20      212.14      242.30     19.86 o 
   4   0  20      639.67      717.21     38.66 o 
   5   0  20        8.89        3.53      8.37 o 
   6   0  20       38.24       27.77     14.50 o 
   7   0  20        7.82        7.35      9.66 o 
   8   0  20        0.86       -7.75      7.75 o 
   9   0  20        5.48        9.18      8.61 o 
  10   0  20        0.37        3.98      8.86 o 
  11   0  20        0.10       -6.10      9.20 o 
  12   0  20       23.40       27.27     10.90 o 
  13   0  20       41.45       41.07     11.77 o 
  14   0  20        0.88        9.51     10.67 o 
  15   0  20        7.87        9.12     11.88 o 
  16   0  20       44.33       42.72     16.17 o 
   1   1  20      742.50      794.33     24.31 o 
   2   1  20        0.29        4.32      6.10 o 
   3   1  20      239.61      238.32     13.79 o 
   4   1  20       28.49       21.39      6.53 o 
   5   1  20       89.84       74.92      8.54 o 
   6   1  20      108.65      107.92     10.68 o 
   7   1  20       58.64       33.35      7.56 o 
   8   1  20      106.02      112.63     11.61 o 
   9   1  20        0.13        3.37      6.99 o 
  10   1  20        1.10        3.59      6.96 o 
  11   1  20        2.12        3.62      6.79 o 
  12   1  20        0.88       -3.67      6.79 o 
  13   1  20        2.66        2.59      6.70 o 
  14   1  20        4.67       -4.23      6.82 o 
  15   1  20        0.37       -2.51      7.50 o 
  16   1  20        0.54        5.82      9.24 o 
   0   2  20        5.66       -2.47      9.94 o 
   1   2  20        6.18       14.36      7.39 o 
   2   2  20       86.49       90.47     10.49 o 
   3   2  20        4.96        8.92      6.93 o 
   4   2  20      118.11      107.49     10.69 o 
   5   2  20        4.43       -2.52      6.04 o 
   6   2  20       17.21        9.77      6.14 o 
   7   2  20        1.03        5.50      6.59 o 
   8   2  20       34.97       47.18      8.54 o 
   9   2  20       13.52        2.04      6.91 o 
  10   2  20        0.47        1.76      6.66 o 
  11   2  20       24.92       18.23      8.97 o 
  12   2  20        0.29        0.47      6.84 o 
  13   2  20       23.96       29.28      9.54 o 
  14   2  20       13.35       22.27     11.01 o 
  15   2  20       11.69       15.95      9.68 o 
   1   3  20       44.36       35.57      8.97 o 
   2   3  20      162.08      136.62     15.31 o 
   3   3  20       47.36       23.60     12.45 o 
   4   3  20       50.93       26.16     12.18 o 
   5   3  20        3.31        0.30      6.79 o 
   6   3  20      313.84      367.06     18.75 o 
   7   3  20        5.22        2.96      6.97 o 
   8   3  20       26.11       26.27      7.53 o 
   9   3  20       48.99       39.81      8.93 o 
  10   3  20        8.36       12.68      8.09 o 
  11   3  20       17.29        2.72      8.49 o 
  12   3  20        6.34        6.64      9.22 o 
  13   3  20        0.04       -0.36      8.74 o 
  14   3  20        4.14        2.48      9.38 o 
   0   4  20        0.88        2.45      9.63 o 
   1   4  20        8.81       16.40      8.18 o 
   2   4  20        6.62        4.19      6.63 o 
   3   4  20        2.49        2.74      6.50 o 
   4   4  20       15.76       22.09      7.60 o 
   5   4  20        1.10       -1.30      9.08 o 
   6   4  20        5.34       -7.54      7.54 o 
   7   4  20        5.07        5.16      8.26 o 
   8   4  20       14.10       12.34      9.00 o 
   9   4  20        1.10       -2.98      8.56 o 
  10   4  20        5.20       -8.21      8.47 o 
  11   4  20        0.06       -8.09      8.39 o 
  12   4  20        2.83       -5.85      8.66 o 
  13   4  20       13.35       18.82     13.78 o 
   1   5  20       14.68       14.47     11.70 o 
   2   5  20        6.95       15.81      8.79 o 
   3   5  20       31.06       38.44      9.66 o 
   4   5  20        0.91       -2.78      8.16 o 
   5   5  20       31.81       43.54     10.45 o 
   6   5  20       30.64       15.93      9.79 o 
   7   5  20       55.62       44.49     11.57 o 
   8   5  20       19.88       21.32     10.49 o 
   9   5  20       25.92       12.83     10.56 o 
  10   5  20       10.52       14.33     10.92 o 
   0   6  20        8.19       13.34     18.26 o 
   1   6  20        0.97       12.77     14.71 o 
   2   6  20        0.32       -0.99      9.93 o 
   3   6  20        2.63       10.04     10.96 o 
   4   6  20        2.22       -6.10     10.02 o 
   5   6  20        0.61       -2.44      9.50 o 
   6   6  20        5.22        4.66     11.44 o 
   1   1  21        5.18        8.25      7.69 o 
   2   1  21      124.58      146.79     13.94 o 
   3   1  21        3.68       12.29      7.85 o 
   4   1  21        0.65        2.53      6.83 o 
   5   1  21        7.60        3.52      7.35 o 
   6   1  21       15.76       12.76      7.71 o 
   7   1  21        2.80       -4.89      6.95 o 
   8   1  21       40.24       35.06      8.32 o 
   9   1  21       27.75        8.07      7.04 o 
  10   1  21       11.23        0.30      6.86 o 
  11   1  21        3.68        9.91      7.58 o 
  12   1  21        3.02        1.72      7.56 o 
  13   1  21       12.39       12.52      7.91 o 
  14   1  21        2.72        1.53      7.95 o 
  15   1  21        0.21       -5.41      8.66 o 
   0   2  21       96.68       84.22     28.54 o 
   1   2  21        0.05        0.53      7.65 o 
   2   2  21        6.27        9.71      8.43 o 
   3   2  21       14.69        0.55      6.78 o 
   4   2  21       39.76       34.93      9.97 o 
   5   2  21       22.65       14.09      7.06 o 
   6   2  21        4.64        7.12      6.31 o 
   7   2  21       22.40       36.45      8.13 o 
   8   2  21       77.09       67.52     10.11 o 
   9   2  21        0.00       -4.89      6.45 o 
  10   2  21        0.08       -3.05      7.23 o 
  11   2  21       24.03       39.61      9.39 o 
  12   2  21       21.38       10.09      8.48 o 
  13   2  21        4.71        8.40      9.60 o 
  14   2  21        6.08       20.02     10.00 o 
   1   3  21        7.78       21.88      8.10 o 
   2   3  21       30.06       35.84      8.09 o 
   3   3  21        9.41       10.63      6.81 o 
   4   3  21       35.71       33.79      8.17 o 
   5   3  21        0.00       -6.51      6.51 o 
   6   3  21       49.28       47.35      9.65 o 
   7   3  21        3.59        1.14      7.25 o 
   8   3  21       68.04       71.40      9.84 o 
   9   3  21        6.40        0.10      7.15 o 
  10   3  21       17.96       15.23      9.11 o 
  11   3  21        0.73        7.19      8.74 o 
  12   3  21        0.21       -7.39      8.14 o 
  13   3  21        4.17        4.65      9.55 o 
   0   4  21       47.23       43.90     16.74 o 
   1   4  21        0.66        1.34      8.39 o 
   2   4  21        0.06       -7.60      7.60 o 
   3   4  21       12.33       21.68      8.10 o 
   4   4  21        0.03        9.28      7.22 o 
   5   4  21       41.04       27.71      8.83 o 
   6   4  21        0.02        6.21      8.20 o 
   7   4  21        0.18       -8.08      8.08 o 
   8   4  21        1.46       -2.74      8.39 o 
   9   4  21       12.04       -5.52      8.84 o 
  10   4  21        7.30        5.82      9.12 o 
  11   4  21        0.85       -7.70      9.01 o 
   1   5  21       14.95       16.92     11.04 o 
   2   5  21       29.94       37.32     10.18 o 
   3   5  21       18.23       19.29      9.19 o 
   4   5  21       26.42       18.52     10.90 o 
   5   5  21       17.11       31.19     10.55 o 
   6   5  21       16.42       12.71     10.13 o 
   7   5  21       33.28       41.72     11.44 o 
   8   5  21       14.72        8.53     10.67 o 
   9   5  21        0.02       -1.12     10.69 o 
   0   6  21        8.57       -5.76     17.81 o 
   1   6  21       12.73       19.48     13.06 o 
   2   6  21        4.48        8.65     11.32 o 
   3   6  21       23.33       15.74     12.64 o 
   4   6  21        0.65        4.37     10.55 o 
   0   0  22     1485.69     1604.15    115.45 o 
   1   0  22        2.87       -3.69     13.87 o 
   2   0  22       97.19      107.17     18.62 o 
   3   0  22        7.78        6.08      9.77 o 
   4   0  22      114.46      118.48     16.76 o 
   5   0  22       51.40       81.74     14.30 o 
   6   0  22       17.37       28.35     11.83 o 
   7   0  22        0.69       -1.62     10.38 o 
   8   0  22        0.44       -9.73     10.00 o 
   9   0  22        0.41        0.19     10.92 o 
  10   0  22       17.79       16.72     12.32 o 
  11   0  22        1.45        4.56     10.74 o 
  12   0  22       40.79       54.85     13.73 o 
  13   0  22        6.49        2.13     11.64 o 
  14   0  22       20.02       18.25     13.58 o 
   1   1  22       26.47       24.17      9.00 o 
   2   1  22       17.21       21.72      8.53 o 
   3   1  22      154.21      178.03     15.68 o 
   4   1  22        1.50        7.00      7.81 o 
   5   1  22       19.78        9.23      7.35 o 
   6   1  22        0.13        1.73      7.00 o 
   7   1  22       40.61       36.98      8.58 o 
   8   1  22        4.85        0.18      6.82 o 
   9   1  22        2.67       -1.82      7.12 o 
  10   1  22       11.45       11.30      7.86 o 
  11   1  22       14.74       14.58      8.00 o 
  12   1  22       41.98       50.92     10.10 o 
  13   1  22       13.99       10.28      8.34 o 
  14   1  22       26.62       31.15      9.76 o 
   0   2  22       41.12       39.16     14.55 o 
   1   2  22        5.66       -7.85      7.85 o 
   2   2  22       77.59       71.69     11.30 o 
   3   2  22       34.82       39.76      9.21 o 
   4   2  22        3.76        1.58      6.79 o 
   5   2  22        3.28       -2.62      7.35 o 
   6   2  22        0.83        9.89      7.96 o 
   7   2  22       17.92       14.08      7.77 o 
   8   2  22       22.21       12.94      9.78 o 
   9   2  22       11.84       13.10      7.90 o 
  10   2  22        2.89        7.40      7.91 o 
  11   2  22        0.68       12.89      8.15 o 
  12   2  22       46.01       42.25     10.81 o 
  13   2  22        0.24        4.99      9.85 o 
   1   3  22        1.84        2.34      8.01 o 
   2   3  22       12.29        8.05      8.45 o 
   3   3  22       28.44       26.91      9.07 o 
   4   3  22        0.04       -3.45      7.20 o 
   5   3  22        5.09        3.53      7.20 o 
   6   3  22       12.71        9.66      7.97 o 
   7   3  22       91.31      100.02     11.16 o 
   8   3  22        2.72       15.65      7.89 o 
   9   3  22        5.32        8.01      8.92 o 
  10   3  22       10.19        9.81      8.89 o 
  11   3  22        3.70       -5.42      8.80 o 
  12   3  22        0.66       -3.65      9.18 o 
   0   4  22        2.68        2.37     11.55 o 
   1   4  22        2.29       14.69      8.51 o 
   2   4  22       14.25       13.29      9.65 o 
   3   4  22       23.58       14.19      8.54 o 
   4   4  22        0.34        6.31      7.35 o 
   5   4  22        1.61       -1.01      8.44 o 
   6   4  22        9.86       15.69      9.54 o 
   7   4  22        3.13       -8.48      8.48 o 
   8   4  22        0.36       15.44     10.05 o 
   9   4  22        0.94        0.59      9.34 o 
  10   4  22        0.55       -8.54      9.11 o 
   1   5  22       11.93        3.11     10.36 o 
   2   5  22        3.47       10.58     10.65 o 
   3   5  22       17.96        6.22     11.46 o 
   4   5  22        0.59       17.20     10.48 o 
   5   5  22       35.93       28.63     11.94 o 
   6   5  22        1.91        9.90     10.01 o 
   7   5  22      129.11      190.89     19.30 o 
   1   1  23       55.70       41.43     11.45 o 
   2   1  23       66.92       54.77     11.54 o 
   3   1  23        4.95        7.15      8.44 o 
   4   1  23        7.35       13.78      7.48 o 
   5   1  23       18.57       11.42      8.10 o 
   6   1  23        8.43        4.15      7.24 o 
   7   1  23        5.51       -1.18      7.38 o 
   8   1  23       23.66       24.14      8.43 o 
   9   1  23        0.16        5.95      7.52 o 
  10   1  23        5.53       -7.10      7.33 o 
  11   1  23        0.35        3.79      7.94 o 
  12   1  23        0.15       -1.75      9.13 o 
  13   1  23        9.43        3.51      9.79 o 
   0   2  23       33.74       37.50     15.47 o 
   1   2  23        9.93       -1.44     11.73 o 
   2   2  23        0.31        1.93      8.82 o 
   3   2  23       15.95       15.49      9.33 o 
   4   2  23        0.41       -5.19      9.60 o 
   5   2  23        2.60       -0.54      6.79 o 
   6   2  23        0.87       11.67      7.33 o 
   7   2  23        0.62       -1.15      7.32 o 
   8   2  23       29.14       48.74      9.52 o 
   9   2  23        6.21       -7.38      7.38 o 
  10   2  23        1.64        0.38      8.16 o 
  11   2  23        3.50        8.93      9.14 o 
  12   2  23       12.71       30.08     10.17 o 
   1   3  23        5.76        0.67      9.42 o 
   2   3  23       26.57       16.38      9.30 o 
   3   3  23        7.98       16.49      8.65 o 
   4   3  23        0.27       -6.75      7.60 o 
   5   3  23        2.01        4.20      7.54 o 
   6   3  23       46.12       46.70      9.83 o 
   7   3  23       19.96       33.21      9.03 o 
   8   3  23       40.74       38.72      9.56 o 
   9   3  23        2.25       10.16      8.38 o 
  10   3  23        0.46       -8.18      8.18 o 
  11   3  23        5.69        0.09     10.27 o 
   0   4  23       24.55       -2.86     12.21 o 
   1   4  23        1.11       -6.66      8.25 o 
   2   4  23        7.04       -1.17      9.19 o 
   3   4  23       55.95       71.18     12.84 o 
   4   4  23       13.42       25.40      9.73 o 
   5   4  23        7.24        9.07      9.33 o 
   6   4  23        2.14        8.81      9.65 o 
   7   4  23       13.94       22.99     10.77 o 
   8   4  23       11.56        2.82      9.99 o 
   9   4  23        1.90        7.84     24.59 o 
   1   5  23        3.36        3.56     11.70 o 
   2   5  23       33.31       63.94     15.48 o 
   3   5  23        2.84        3.00     11.20 o 
   4   5  23        0.14       16.43     12.26 o 
   5   5  23        8.29        2.63     16.58 o 
   0   0  24        3.51        7.74     16.02 o 
   1   0  24       40.41       31.95     34.47 o 
   2   0  24        0.96       -3.40     11.72 o 
   3   0  24      177.76      153.74     23.60 o 
   4   0  24       12.72       24.25     11.78 o 
   5   0  24       28.02       48.72     13.94 o 
   6   0  24      122.02      124.83     19.90 o 
   7   0  24       18.83       28.33     22.83 o 
   8   0  24        1.41       17.70     12.47 o 
   9   0  24        0.02      -10.57     10.57 o 
  10   0  24        7.25        6.11     12.19 o 
  11   0  24        5.29        7.76     12.72 o 
  12   0  24        6.46       17.07     14.69 o 
   1   1  24        1.13       -3.67      8.30 o 
   2   1  24       10.71        2.00      9.74 o 
   3   1  24       14.84       11.41      9.44 o 
   4   1  24       19.93       20.23      9.09 o 
   5   1  24       10.93       12.45      7.93 o 
   6   1  24       71.18      102.63     12.87 o 
   7   1  24       25.62       34.43      9.33 o 
   8   1  24        5.80       12.78      8.73 o 
   9   1  24       15.86       27.27      9.61 o 
  10   1  24        3.56        9.39      9.31 o 
  11   1  24        0.88        2.20      8.70 o 
   0   2  24        0.03        0.50     12.92 o 
   1   2  24       19.39        2.67      8.98 o 
   2   2  24       10.93        7.02      9.12 o 
   3   2  24        0.07       -5.27      8.53 o 
   4   2  24        0.01       -1.27      7.97 o 
   5   2  24       38.52       34.48     11.36 o 
   6   2  24        0.00        4.40      8.87 o 
   7   2  24        0.03        7.62      8.71 o 
   8   2  24        3.25        2.99      8.13 o 
   9   2  24       18.38       30.78      9.94 o 
  10   2  24        0.62       -2.71      9.69 o 
  11   2  24        0.57       30.04     19.42 o 
   1   3  24        2.15        7.02      9.26 o 
   2   3  24        0.64        2.04      9.79 o 
   3   3  24       14.17        6.45      9.47 o 
   4   3  24        1.84       -2.48      8.78 o 
   5   3  24        1.16        5.65      8.81 o 
   6   3  24        6.05       21.46      9.23 o 
   7   3  24        2.53       -5.19      8.07 o 
   8   3  24       14.69       21.93      9.50 o 
   9   3  24        1.38       -8.79      8.79 o 
   0   4  24        2.53       24.11     15.94 o 
   1   4  24        7.24       18.47     10.65 o 
   2   4  24        2.42       -8.42      9.49 o 
   3   4  24        0.07       11.24     10.39 o 
   4   4  24        5.54       12.46     10.43 o 
   5   4  24       20.51        8.02      9.20 o 
   6   4  24        0.38       -0.04      9.78 o 
   1   1  25        4.29        7.25     11.34 o 
   2   1  25        0.19        1.03     10.43 o 
   3   1  25        6.89       -4.25     10.34 o 
   4   1  25       48.02       75.69     13.11 o 
   5   1  25        0.92        5.60      9.01 o 
   6   1  25        1.19       -0.73      8.30 o 
   7   1  25        0.68       12.90      8.44 o 
   8   1  25        2.05       -6.72      8.51 o 
   9   1  25        0.29        0.01      8.83 o 
  10   1  25       11.15       22.79     10.15 o 
   0   2  25       14.28       24.45     16.76 o 
   1   2  25        4.32        0.99     10.09 o 
   2   2  25        3.41        3.49      9.31 o 
   3   2  25       36.26       41.74     11.36 o 
   4   2  25        0.72       -1.71      9.32 o 
   5   2  25        7.48       26.71     10.83 o 
   6   2  25        0.28        9.12     10.65 o 
   7   2  25        6.14       -1.40      9.65 o 
   8   2  25        1.95       -4.91     10.42 o 
   9   2  25        7.61       12.50      9.56 o 
   1   3  25        7.97       22.46     10.96 o 
   2   3  25        0.03        1.46      9.86 o 
   3   3  25        0.33       -3.25     10.13 o 
   4   3  25        0.31       -6.97      9.42 o 
   5   3  25        0.03       -7.57      9.65 o 
   6   3  25        1.66        1.08      8.16 o 
   7   3  25        1.17       -8.91      9.14 o 
   0   4  25        0.13        1.93     16.82 o 
   1   4  25       12.84       33.54     12.91 o 
   2   4  25        0.11        1.69     11.74 o 
   3   4  25        4.75        6.29     12.77 o 
   0   0  26      103.62      109.75     42.40 o 
   1   0  26       76.16       92.69     31.62 o 
   2   0  26       31.36       47.83     23.46 o 
   3   0  26        8.72       36.99     21.69 o 
   4   0  26       37.83       39.44     19.25 o 
   5   0  26       66.31       99.29     17.78 o 
   6   0  26       39.52       34.93     14.71 o 
   7   0  26        3.29       12.41     14.49 o 
   8   0  26        8.64       -3.07     12.47 o 
   1   1  26        0.25        8.05     11.72 o 
   2   1  26       41.68       47.80     14.21 o 
   3   1  26        1.25        1.20     10.66 o 
   4   1  26       13.45       23.62     12.22 o 
   5   1  26        1.53       -3.59      8.92 o 
   6   1  26       12.87       24.48      9.73 o 
   7   1  26       44.99       36.80     12.10 o 
   8   1  26        8.58       15.73     11.71 o 
   0   2  26       21.71       18.30     15.08 o 
   1   2  26       11.16       10.41     10.15 o 
   2   2  26        3.06        9.18     10.59 o 
   3   2  26       13.05       10.58     10.81 o 
   4   2  26        2.18       23.77     12.29 o 
   5   2  26        1.67        7.77     12.51 o 
   6   2  26        1.46       -4.66     10.05 o 
   7   2  26        0.21      -10.01     10.01 o 
   1   3  26       10.21       11.89     10.93 o 
   2   3  26        9.72       13.59     11.27 o 
   3   3  26        0.78       -6.91     11.31 o 
   4   3  26        2.27       -0.43     11.58 o 
   1   1  27        0.71       -0.50     10.13 o 
   2   1  27        1.40       11.97     12.40 o 
   3   1  27       31.71       28.88     14.73 o 
   4   1  27        5.09       15.21     12.76 o 
   5   1  27        7.79       -5.38     11.79 o 
   0   2  27        0.55        2.70     15.95 o 
   1   2  27        2.59        1.40     10.75 o 
   2   2  27        0.46      -10.26     10.26 o 
   3   2  27        4.10       10.40     11.92 o 
   0   0  28       11.67       19.06     33.14 o 
   1   0  28       35.05       79.85     29.59 o 
                                                 
